# Supplementary material for: Identification of a novel and plant height-independent QTL for coleoptile length in barley and validation of its effect using near isogenic lines
Source: Theor Appl Genet. 2024 Feb 21;137(3):53. doi: 10.1007/s00122-024-04561-9 (PMC10881613; doi:10.1007/s00122-024-04561-9)
Supplement: Supplementary file 2 — Supplementary file2 (XLSX 1218 KB) [file 122_2024_4561_MOESM2_ESM.xlsx]

## Sheet: Table S3
Table S3. Genes differing in sequences between Morex and AWCS276 in the 5H region.
Morex_GeneID	Chr	Start	End	Strand	R1_GeneID	Position	Type	Morex_Allele	R1_Allele	FTYPE	Effect	Annotation
HORVU.MOREX.r3.5HG0481290	5H	435447722	435451977	-	WB01_007420_0064901	247	snp	G	A	CDS	missense_variant c.247G>A p.Val83Ile	description=E3 ubiquitin-protein ligase AIP2 [Source:Projected from Arabidopsis thaliana (AT5G20910) UniProtKB/Swiss-Prot%3BAcc:Q8RXD3]
HORVU.MOREX.r3.5HG0481290	5H	435447722	435451977	-	WB01_007420_0064901	432	snp	G	A	CDS	synonymous_variant c.432G>A p.Ala144Ala	description=E3 ubiquitin-protein ligase AIP2 [Source:Projected from Arabidopsis thaliana (AT5G20910) UniProtKB/Swiss-Prot%3BAcc:Q8RXD3]
HORVU.MOREX.r3.5HG0481290	5H	435447722	435451977	-	WB01_007420_0064901	621	snp	T	C	CDS	synonymous_variant c.621T>C p.Ile207Ile	description=E3 ubiquitin-protein ligase AIP2 [Source:Projected from Arabidopsis thaliana (AT5G20910) UniProtKB/Swiss-Prot%3BAcc:Q8RXD3]
HORVU.MOREX.r3.5HG0481310	5H	435629628	435636218	+	WB01_003480_0037486	1839	snp	C	TRUE	CDS	synonymous_variant c.1839C>T p.Phe613Phe	description=AT-rich interactive domain-containing protein 4 [Source:Projected from Arabidopsis thaliana (AT3G43240) UniProtKB/Swiss-Prot%3BAcc:Q6NQ79]
HORVU.MOREX.r3.5HG0481320	5H	435636564	435640580	-	WB01_003480_0043583	642	snp	C	G	CDS	missense_variant c.642C>G p.Phe214Leu
HORVU.MOREX.r3.5HG0481320	5H	435636564	435640580	-	WB01_003480_0043583	863	snp	A	G	CDS	missense_variant c.863A>G p.Tyr288Cys
HORVU.MOREX.r3.5HG0481320	5H	435636564	435640580	-	WB01_003480_0043583	1264	snp	G	A	CDS	missense_variant c.1264G>A p.Val422Met
HORVU.MOREX.r3.5HG0481320	5H	435636564	435640580	-	WB01_003480_0043583	1384	snp	A	C	CDS	synonymous_variant c.1384A>C p.Arg462Arg
HORVU.MOREX.r3.5HG0481330	5H	435711271	435711904	-
HORVU.MOREX.r3.5HG0481420	5H	435809094	435812464	-	WB01_005210_0095211	118	snp	T	G	CDS	missense_variant c.118T>G p.Phe40Val
HORVU.MOREX.r3.5HG0481420	5H	435809094	435812464	-	WB01_005210_0095211	133	complex	ATAA	TTAT	CDS	missense_variant c.133_136delATAAinsTTAT p.IleIle45LeuPhe
HORVU.MOREX.r3.5HG0481420	5H	435809094	435812464	-	WB01_005210_0095211	146	snp	G	A	CDS	missense_variant c.146G>A p.Cys49Tyr
HORVU.MOREX.r3.5HG0481420	5H	435809094	435812464	-	WB01_005210_0095211	151	snp	G	A	CDS	missense_variant c.151G>A p.Val51Met
HORVU.MOREX.r3.5HG0481420	5H	435809094	435812464	-	WB01_005210_0095211	157	complex	GT	TG	CDS	missense_variant c.157_158delGTinsTG p.Val53Trp
HORVU.MOREX.r3.5HG0481420	5H	435809094	435812464	-	WB01_005210_0095211	163	complex	GC	AT	CDS	missense_variant c.163_164delGCinsAT p.Ala55Ile
HORVU.MOREX.r3.5HG0481420	5H	435809094	435812464	-	WB01_005210_0095211	179	complex	ACG	TCA	CDS	missense_variant c.179_181delACGinsTCA p.AspAla60ValThr
HORVU.MOREX.r3.5HG0481420	5H	435809094	435812464	-	WB01_005210_0095211	187	snp	T	G	CDS	missense_variant c.187T>G p.Phe63Val
HORVU.MOREX.r3.5HG0481420	5H	435809094	435812464	-	WB01_005210_0095211	312	snp	A	G	CDS	synonymous_variant c.312A>G p.Arg104Arg
HORVU.MOREX.r3.5HG0481420	5H	435809094	435812464	-	WB01_005210_0095211	415	snp	A	G	CDS	missense_variant c.415A>G p.Ile139Val
HORVU.MOREX.r3.5HG0481440	5H	436092352	436095570	-	WB01_007522_0013145	107	snp	C	A	CDS	missense_variant c.107C>A p.Pro36His
HORVU.MOREX.r3.5HG0481440	5H	436092352	436095570	-	WB01_007522_0013145	142	snp	G	A	CDS	missense_variant c.142G>A p.Val48Ile
HORVU.MOREX.r3.5HG0481440	5H	436092352	436095570	-	WB01_007522_0013145	163	snp	T	C	CDS	missense_variant c.163T>C p.Phe55Leu
HORVU.MOREX.r3.5HG0481440	5H	436092352	436095570	-	WB01_007522_0013145	172	snp	T	G	CDS	missense_variant c.172T>G p.Leu58Val
HORVU.MOREX.r3.5HG0481440	5H	436092352	436095570	-	WB01_007522_0013145	263	snp	G	T	CDS	missense_variant c.263G>T p.Gly88Val
HORVU.MOREX.r3.5HG0481440	5H	436092352	436095570	-	WB01_007522_0013145	335	snp	G	A	CDS	missense_variant c.335G>A p.Arg112His
HORVU.MOREX.r3.5HG0481440	5H	436092352	436095570	-	WB01_007522_0013145	360	snp	A	G	CDS	synonymous_variant c.360A>G p.Leu120Leu
HORVU.MOREX.r3.5HG0481450	5H	436248515	436249479	-
HORVU.MOREX.r3.5HG0481490	5H	436495135	436495819	-
HORVU.MOREX.r3.5HG0481510	5H	436721313	436725639	-	WB01_001735_0307969	296	snp	G	A	CDS	missense_variant c.296G>A p.Arg99His
HORVU.MOREX.r3.5HG0481510	5H	436721313	436725639	-	WB01_001735_0307969	748	snp	T	G	CDS	missense_variant c.748T>G p.Cys250Gly
HORVU.MOREX.r3.5HG0481510	5H	436721313	436725639	-	WB01_001735_0307969	872	snp	C	T	CDS	missense_variant c.872C>T p.Ala291Val
HORVU.MOREX.r3.5HG0481510	5H	436721313	436725639	-	WB01_001735_0307969	996	snp	C	T	CDS	synonymous_variant c.996C>T p.Tyr332Tyr
HORVU.MOREX.r3.5HG0481510	5H	436721313	436725639	-	WB01_001735_0307969	1042	snp	C	T	CDS	missense_variant c.1042C>T p.Leu348Phe
HORVU.MOREX.r3.5HG0481530	5H	436790345	436791331	-	WB01_001735_0239767	174	snp	C	T	CDS	synonymous_variant c.174C>T p.Asp58Asp
HORVU.MOREX.r3.5HG0481530	5H	436790345	436791331	-	WB01_001735_0239767	453	complex	GCA	TCG	CDS	missense_variant c.453_455delGCAinsTCG p.His152Arg
HORVU.MOREX.r3.5HG0481540	5H	436827733	436828227	+
HORVU.MOREX.r3.5HG0481550	5H	436876518	436877708	-
HORVU.MOREX.r3.5HG0481560	5H	436882216	436884652	+	WB01_001735_0214326	1777	snp	G	T	CDS	missense_variant c.1777G>T p.Ala593Ser
HORVU.MOREX.r3.5HG0481560	5H	436882216	436884652	+	WB01_001735_0214326	1786	snp	G	A	CDS	missense_variant c.1786G>A p.Asp596Asn
HORVU.MOREX.r3.5HG0481580	5H	437033423	437034589	-	WB01_008959_0043695	396	snp	T	C	CDS	synonymous_variant c.396T>C p.Val132Val
HORVU.MOREX.r3.5HG0481580	5H	437033423	437034589	-	WB01_008959_0043695	540	snp	A	G	CDS	synonymous_variant c.540A>G p.Val180Val
HORVU.MOREX.r3.5HG0481580	5H	437033423	437034589	-	WB01_008959_0043695	732	snp	A	T	CDS	synonymous_variant c.732A>T p.Leu244Leu
HORVU.MOREX.r3.5HG0481600	5H	437051907	437052836	-	WB01_008959_0054955	117	snp	T	C	CDS	synonymous_variant c.117T>C p.Gly39Gly
HORVU.MOREX.r3.5HG0481600	5H	437051907	437052836	-	WB01_008959_0054955	292	snp	G	C	CDS	missense_variant c.292G>C p.Ala98Pro
HORVU.MOREX.r3.5HG0481600	5H	437051907	437052836	-	WB01_008959_0054955	666	snp	G	A	CDS	synonymous_variant c.666G>A p.Ser222Ser
HORVU.MOREX.r3.5HG0481610	5H	437130805	437145874	-	WB01_008959_0106464	486	snp	C	G	CDS	synonymous_variant c.486C>G p.Leu162Leu
HORVU.MOREX.r3.5HG0481610	5H	437130805	437145874	-	WB01_008959_0106464	540	snp	G	C	CDS	synonymous_variant c.540G>C p.Gly180Gly
HORVU.MOREX.r3.5HG0481610	5H	437130805	437145874	-	WB01_008959_0106464	573	snp	C	T	CDS	synonymous_variant c.573C>T p.Ser191Ser
HORVU.MOREX.r3.5HG0481610	5H	437130805	437145874	-	WB01_008959_0106464	694	snp	T	G	CDS	missense_variant c.694T>G p.Tyr232Asp
HORVU.MOREX.r3.5HG0481610	5H	437130805	437145874	-	WB01_008959_0106464	957	snp	C	A	CDS	synonymous_variant c.957C>A p.Ala319Ala
HORVU.MOREX.r3.5HG0481610	5H	437130805	437145874	-	WB01_008959_0106464	975	snp	T	C	CDS	synonymous_variant c.975T>C p.Gly325Gly
HORVU.MOREX.r3.5HG0481610	5H	437130805	437145874	-	WB01_008959_0106464	1077	snp	A	C	CDS	missense_variant c.1077A>C p.Lys359Asn
HORVU.MOREX.r3.5HG0481630	5H	437475255	437477216	+	WB01_003175_0047477	654	snp	T	C	CDS	synonymous_variant c.654T>C p.Ala218Ala
HORVU.MOREX.r3.5HG0481630	5H	437475255	437477216	+	WB01_003175_0047477	786	snp	G	C	CDS	synonymous_variant c.786G>C p.Leu262Leu
HORVU.MOREX.r3.5HG0481630	5H	437475255	437477216	+	WB01_003175_0047477	939	snp	T	G	CDS	synonymous_variant c.939T>G p.Ala313Ala
HORVU.MOREX.r3.5HG0481630	5H	437475255	437477216	+	WB01_003175_0047477	1330	snp	G	A	CDS	missense_variant c.1330G>A p.Glu444Lys
HORVU.MOREX.r3.5HG0481630	5H	437475255	437477216	+	WB01_003175_0047477	1440	snp	C	G	CDS	synonymous_variant c.1440C>G p.Ala480Ala
HORVU.MOREX.r3.5HG0481640	5H	437682655	437683029	+	WB01_003175_0264173
HORVU.MOREX.r3.5HG0481660	5H	437932043	437932348	+
HORVU.MOREX.r3.5HG0481670	5H	438365946	438366531	+	WB01_003175_0811589
HORVU.MOREX.r3.5HG0481680	5H	438389169	438403726	-	WB01_003175_0834962	600	snp	T	C	CDS	synonymous_variant c.600T>C p.Tyr200Tyr	description=Pentatricopeptide repeat-containing protein At5g10690 [Source:Projected from Arabidopsis thaliana (AT5G10690) UniProtKB/Swiss-Prot%3BAcc:Q8VYD6]
HORVU.MOREX.r3.5HG0481680	5H	438389169	438403726	-	WB01_003175_0834962	1002	snp	C	T	CDS	synonymous_variant c.1002C>T p.Asp334Asp	description=Pentatricopeptide repeat-containing protein At5g10690 [Source:Projected from Arabidopsis thaliana (AT5G10690) UniProtKB/Swiss-Prot%3BAcc:Q8VYD6]
HORVU.MOREX.r3.5HG0481680	5H	438389169	438403726	-	WB01_003175_0834962	1124	del	TGGTAAGGAGATTGAAAGACCGCATGTTGCCA	T	CDS	frameshift_variant c.1126_1156delGTAAGGAGATTGAAAGACCGCATGTTGCCAG p.Val376fs	description=Pentatricopeptide repeat-containing protein At5g10690 [Source:Projected from Arabidopsis thaliana (AT5G10690) UniProtKB/Swiss-Prot%3BAcc:Q8VYD6]
HORVU.MOREX.r3.5HG0481680	5H	438389169	438403726	-	WB01_003175_0834962	1206	ins	A	AT	CDS	frameshift_variant c.1208dupT p.Leu403fs	description=Pentatricopeptide repeat-containing protein At5g10690 [Source:Projected from Arabidopsis thaliana (AT5G10690) UniProtKB/Swiss-Prot%3BAcc:Q8VYD6]
HORVU.MOREX.r3.5HG0481680	5H	438389169	438403726	-	WB01_003175_0834962	1368	snp	G	A	CDS	synonymous_variant c.1368G>A p.Pro456Pro	description=Pentatricopeptide repeat-containing protein At5g10690 [Source:Projected from Arabidopsis thaliana (AT5G10690) UniProtKB/Swiss-Prot%3BAcc:Q8VYD6]
HORVU.MOREX.r3.5HG0481690	5H	438615539	438619899	+	WB01_003175_1031518
HORVU.MOREX.r3.5HG0481700	5H	438629365	438630402	+	WB01_003175_1045599	138	snp	G	T	CDS	synonymous_variant c.138G>T p.Gly46Gly
HORVU.MOREX.r3.5HG0481700	5H	438629365	438630402	+	WB01_003175_1045599	273	snp	G	A	CDS	synonymous_variant c.273G>A p.Ser91Ser
HORVU.MOREX.r3.5HG0481700	5H	438629365	438630402	+	WB01_003175_1045599	544	snp	C	G	CDS	missense_variant c.544C>G p.Gln182Glu
HORVU.MOREX.r3.5HG0481710	5H	438635254	438637852	-
HORVU.MOREX.r3.5HG0481720	5H	438640992	438649217	-	WB01_003175_1060235	214	complex	TT	GC	CDS	missense_variant c.214_215delTTinsGC p.Phe72Ala
HORVU.MOREX.r3.5HG0481720	5H	438640992	438649217	-	WB01_003175_1060235	293	snp	C	G	CDS	missense_variant c.293C>G p.Thr98Ser
HORVU.MOREX.r3.5HG0481720	5H	438640992	438649217	-	WB01_003175_1060235	474	snp	T	C	CDS	synonymous_variant c.474T>C p.Ala158Ala
HORVU.MOREX.r3.5HG0481720	5H	438640992	438649217	-	WB01_003175_1060235	873	snp	T	C	CDS	synonymous_variant c.873T>C p.Asp291Asp
HORVU.MOREX.r3.5HG0481720	5H	438640992	438649217	-	WB01_003175_1060235	993	snp	G	C	CDS	synonymous_variant c.993G>C p.Ala331Ala
HORVU.MOREX.r3.5HG0481720	5H	438640992	438649217	-	WB01_003175_1060235	1023	snp	A	G	CDS	synonymous_variant c.1023A>G p.Ser341Ser
HORVU.MOREX.r3.5HG0481720	5H	438640992	438649217	-	WB01_003175_1060235	1396	complex	AT	TG	CDS	missense_variant c.1396_1397delATinsTG p.Met466Trp
HORVU.MOREX.r3.5HG0481720	5H	438640992	438649217	-	WB01_003175_1060235	1402	snp	C	T	CDS	missense_variant c.1402C>T p.Pro468Ser
HORVU.MOREX.r3.5HG0481720	5H	438640992	438649217	-	WB01_003175_1060235	1408	snp	G	A	CDS	missense_variant c.1408G>A p.Gly470Ser
HORVU.MOREX.r3.5HG0481720	5H	438640992	438649217	-	WB01_003175_1060235	1445	snp	A	T	CDS	missense_variant c.1445A>T p.Glu482Val
HORVU.MOREX.r3.5HG0481720	5H	438640992	438649217	-	WB01_003175_1060235	1451	snp	A	G	CDS	missense_variant c.1451A>G p.Asn484Ser
HORVU.MOREX.r3.5HG0481730	5H	438649589	438656935	-	WB01_003175_1063033	128	snp	C	T	CDS	missense_variant c.128C>T p.Pro43Leu
HORVU.MOREX.r3.5HG0481730	5H	438649589	438656935	-	WB01_003175_1063033	133	snp	C	A	CDS	missense_variant c.133C>A p.Gln45Lys
HORVU.MOREX.r3.5HG0481730	5H	438649589	438656935	-	WB01_003175_1063033	457	snp	C	A	CDS	synonymous_variant c.457C>A p.Arg153Arg
HORVU.MOREX.r3.5HG0481730	5H	438649589	438656935	-	WB01_003175_1063033	514	snp	A	G	CDS	missense_variant c.514A>G p.Lys172Glu
HORVU.MOREX.r3.5HG0481730	5H	438649589	438656935	-	WB01_003175_1063033	681	snp	A	T	CDS	missense_variant c.681A>T p.Glu227Asp
HORVU.MOREX.r3.5HG0481730	5H	438649589	438656935	-	WB01_003175_1063033	1076	snp	G	A	CDS	missense_variant c.1076G>A p.Gly359Asp
HORVU.MOREX.r3.5HG0481730	5H	438649589	438656935	-	WB01_003175_1063033	1176	snp	A	T	CDS	missense_variant c.1176A>T p.Lys392Asn
HORVU.MOREX.r3.5HG0481730	5H	438649589	438656935	-	WB01_003175_1063033	1474	snp	A	C	CDS	missense_variant c.1474A>C p.Asn492His
HORVU.MOREX.r3.5HG0481730	5H	438649589	438656935	-	WB01_003175_1063033	1537	snp	C	G	CDS	missense_variant c.1537C>G p.His513Asp
HORVU.MOREX.r3.5HG0481730	5H	438649589	438656935	-	WB01_003175_1063033	1587	snp	C	T	CDS	synonymous_variant c.1587C>T p.Asn529Asn
HORVU.MOREX.r3.5HG0481730	5H	438649589	438656935	-	WB01_003175_1063033	1707	snp	A	G	CDS	synonymous_variant c.1707A>G p.Glu569Glu
HORVU.MOREX.r3.5HG0481730	5H	438649589	438656935	-	WB01_003175_1063033	2683	snp	G	A	CDS	missense_variant c.2683G>A p.Glu895Lys
HORVU.MOREX.r3.5HG0481730	5H	438649589	438656935	-	WB01_003175_1063033	2773	snp	A	G	CDS	missense_variant c.2773A>G p.Asn925Asp
HORVU.MOREX.r3.5HG0481750	5H	438663113	438663442	+
HORVU.MOREX.r3.5HG0481760	5H	438664473	438666917	-	WB01_003175_1087258	387	snp	C	G	CDS	synonymous_variant c.387C>G p.Ser129Ser	description=Protein AUXIN RESPONSE 4 [Source:Projected from Arabidopsis thaliana (AT1G54990) UniProtKB/Swiss-Prot%3BAcc:Q9FZ33]
HORVU.MOREX.r3.5HG0481760	5H	438664473	438666917	-	WB01_003175_1087258	424	snp	G	A	CDS	missense_variant c.424G>A p.Ala142Thr	description=Protein AUXIN RESPONSE 4 [Source:Projected from Arabidopsis thaliana (AT1G54990) UniProtKB/Swiss-Prot%3BAcc:Q9FZ33]
HORVU.MOREX.r3.5HG0481760	5H	438664473	438666917	-	WB01_003175_1087258	519	snp	G	A	CDS	synonymous_variant c.519G>A p.Pro173Pro	description=Protein AUXIN RESPONSE 4 [Source:Projected from Arabidopsis thaliana (AT1G54990) UniProtKB/Swiss-Prot%3BAcc:Q9FZ33]
HORVU.MOREX.r3.5HG0481760	5H	438664473	438666917	-	WB01_003175_1087258	864	snp	G	A	CDS	synonymous_variant c.864G>A p.Ala288Ala	description=Protein AUXIN RESPONSE 4 [Source:Projected from Arabidopsis thaliana (AT1G54990) UniProtKB/Swiss-Prot%3BAcc:Q9FZ33]
HORVU.MOREX.r3.5HG0481760	5H	438664473	438666917	-	WB01_003175_1087258	937	snp	G	A	CDS	missense_variant c.937G>A p.Ala313Thr	description=Protein AUXIN RESPONSE 4 [Source:Projected from Arabidopsis thaliana (AT1G54990) UniProtKB/Swiss-Prot%3BAcc:Q9FZ33]
HORVU.MOREX.r3.5HG0481760	5H	438664473	438666917	-	WB01_003175_1087258	1050	snp	G	A	CDS	synonymous_variant c.1050G>A p.Leu350Leu	description=Protein AUXIN RESPONSE 4 [Source:Projected from Arabidopsis thaliana (AT1G54990) UniProtKB/Swiss-Prot%3BAcc:Q9FZ33]
HORVU.MOREX.r3.5HG0481770	5H	438729837	438730510	-
HORVU.MOREX.r3.5HG0481790	5H	438878217	438883241	-
HORVU.MOREX.r3.5HG0481800	5H	439028574	439035421	-
HORVU.MOREX.r3.5HG0481820	5H	439143178	439156185	+	WB01_005650_0231782	123	snp	G	A	CDS	synonymous_variant c.123G>A p.Leu41Leu
HORVU.MOREX.r3.5HG0481820	5H	439143178	439156185	+	WB01_005650_0231782	246	snp	C	T	CDS	synonymous_variant c.246C>T p.Asn82Asn
HORVU.MOREX.r3.5HG0481820	5H	439143178	439156185	+	WB01_005650_0231782	525	snp	A	G	CDS	synonymous_variant c.525A>G p.Thr175Thr
HORVU.MOREX.r3.5HG0481820	5H	439143178	439156185	+	WB01_005650_0231782	2349	snp	C	T	CDS	synonymous_variant c.2349C>T p.Asp783Asp
HORVU.MOREX.r3.5HG0481820	5H	439143178	439156185	+	WB01_005650_0231782	2639	snp	C	T	CDS	missense_variant c.2639C>T p.Thr880Ile
HORVU.MOREX.r3.5HG0481830	5H	439342337	439353436	+	WB01_005650_0029120	192	snp	G	A	CDS	synonymous_variant c.192G>A p.Arg64Arg
HORVU.MOREX.r3.5HG0481830	5H	439342337	439353436	+	WB01_005650_0029120	604	snp	A	C	CDS	missense_variant c.604A>C p.Thr202Pro
HORVU.MOREX.r3.5HG0481830	5H	439342337	439353436	+	WB01_005650_0029120	1401	snp	C	G	CDS	synonymous_variant c.1401C>G p.Thr467Thr
HORVU.MOREX.r3.5HG0481830	5H	439342337	439353436	+	WB01_005650_0029120	2493	snp	T	C	CDS	synonymous_variant c.2493T>C p.Phe831Phe
HORVU.MOREX.r3.5HG0481840	5H	439397475	439403580	+	WB01_006045_0465136	167	snp	A	G	CDS	missense_variant c.167A>G p.Glu56Gly
HORVU.MOREX.r3.5HG0481840	5H	439397475	439403580	+	WB01_006045_0465136	547	snp	T	C	CDS	missense_variant c.547T>C p.Phe183Leu
HORVU.MOREX.r3.5HG0481840	5H	439397475	439403580	+	WB01_006045_0465136	650	snp	T	C	CDS	missense_variant c.650T>C p.Met217Thr
HORVU.MOREX.r3.5HG0481840	5H	439397475	439403580	+	WB01_006045_0465136	761	snp	C	T	CDS	missense_variant c.761C>T p.Thr254Met
HORVU.MOREX.r3.5HG0481840	5H	439397475	439403580	+	WB01_006045_0465136	1049	snp	T	C	CDS	missense_variant c.1049T>C p.Met350Thr
HORVU.MOREX.r3.5HG0481840	5H	439397475	439403580	+	WB01_006045_0465136	1755	snp	G	C	CDS	synonymous_variant c.1755G>C p.Leu585Leu
HORVU.MOREX.r3.5HG0481860	5H	439497155	439497900	-
HORVU.MOREX.r3.5HG0481870	5H	439503633	439504151	-	WB01_006045_0024071	135	snp	C	G	CDS	synonymous_variant c.135C>G p.Gly45Gly
HORVU.MOREX.r3.5HG0481870	5H	439503633	439504151	-	WB01_006045_0024071	141	snp	C	T	CDS	synonymous_variant c.141C>T p.Ser47Ser
HORVU.MOREX.r3.5HG0481870	5H	439503633	439504151	-	WB01_006045_0024071	194	snp	C	T	CDS	missense_variant c.194C>T p.Ala65Val
HORVU.MOREX.r3.5HG0481870	5H	439503633	439504151	-	WB01_006045_0024071	231	complex	GCTA	CCTT	CDS	synonymous_variant c.231_234delGCTAinsCCTT p.79
HORVU.MOREX.r3.5HG0481870	5H	439503633	439504151	-	WB01_006045_0024071	243	snp	G	A	CDS	synonymous_variant c.243G>A p.Val81Val
HORVU.MOREX.r3.5HG0481870	5H	439503633	439504151	-	WB01_006045_0024071	261	complex	TGCG	CGCT	CDS	synonymous_variant c.261_264delTGCGinsCGCT p.89
HORVU.MOREX.r3.5HG0481870	5H	439503633	439504151	-	WB01_006045_0024071	282	complex	CGAC	TGAT	CDS	synonymous_variant c.282_285delCGACinsTGAT p.96
HORVU.MOREX.r3.5HG0481870	5H	439503633	439504151	-	WB01_006045_0024071	291	snp	C	T	CDS	synonymous_variant c.291C>T p.Leu97Leu
HORVU.MOREX.r3.5HG0481870	5H	439503633	439504151	-	WB01_006045_0024071	337	snp	A	T	CDS	missense_variant c.337A>T p.Thr113Ser
HORVU.MOREX.r3.5HG0481870	5H	439503633	439504151	-	WB01_006045_0024071	345	snp	G	C	CDS	synonymous_variant c.345G>C p.Ala115Ala
HORVU.MOREX.r3.5HG0481870	5H	439503633	439504151	-	WB01_006045_0024071	355	snp	A	G	CDS	missense_variant c.355A>G p.Met119Val
HORVU.MOREX.r3.5HG0481890	5H	439582068	439582822	-	WB01_006045_0300831	249	snp	T	G	CDS	synonymous_variant c.249T>G p.Ala83Ala
HORVU.MOREX.r3.5HG0481890	5H	439582068	439582822	-	WB01_006045_0300831	331	snp	A	G	CDS	missense_variant c.331A>G p.Met111Val
HORVU.MOREX.r3.5HG0481900	5H	439588040	439588558	-
HORVU.MOREX.r3.5HG0481920	5H	439597061	439597822	-	WB01_006045_0287093	170	snp	C	G	CDS	missense_variant c.170C>G p.Thr57Ser
HORVU.MOREX.r3.5HG0481920	5H	439597061	439597822	-	WB01_006045_0287093	231	complex	CCTT	GCTA	CDS	synonymous_variant c.231_234delCCTTinsGCTA p.79
HORVU.MOREX.r3.5HG0481920	5H	439597061	439597822	-	WB01_006045_0287093	285	snp	C	G	CDS	missense_variant c.285C>G p.Asp95Glu
HORVU.MOREX.r3.5HG0481930	5H	439602168	439602431	-
HORVU.MOREX.r3.5HG0481940	5H	439610218	439611330	-	WB01_006045_0273380	100	snp	T	C	CDS	missense_variant c.100T>C p.Ser34Pro
HORVU.MOREX.r3.5HG0481940	5H	439610218	439611330	-	WB01_006045_0273380	219	snp	A	G	CDS	synonymous_variant c.219A>G p.Ala73Ala
HORVU.MOREX.r3.5HG0481940	5H	439610218	439611330	-	WB01_006045_0273380	346	snp	T	C	CDS	missense_variant c.346T>C p.Ser116Pro
HORVU.MOREX.r3.5HG0481940	5H	439610218	439611330	-	WB01_006045_0273380	491	snp	G	A	CDS	missense_variant c.491G>A p.Arg164Lys
HORVU.MOREX.r3.5HG0481940	5H	439610218	439611330	-	WB01_006045_0273380	545	snp	C	T	CDS	missense_variant c.545C>T p.Ala182Val
HORVU.MOREX.r3.5HG0481940	5H	439610218	439611330	-	WB01_006045_0273380	571	snp	C	T	CDS	synonymous_variant c.571C>T p.Leu191Leu
HORVU.MOREX.r3.5HG0481940	5H	439610218	439611330	-	WB01_006045_0273380	729	snp	G	C	CDS	synonymous_variant c.729G>C p.Ala243Ala
HORVU.MOREX.r3.5HG0481940	5H	439610218	439611330	-	WB01_006045_0273380	789	snp	G	T	CDS	synonymous_variant c.789G>T p.Val263Val
HORVU.MOREX.r3.5HG0481940	5H	439610218	439611330	-	WB01_006045_0273380	838	snp	A	G	CDS	missense_variant c.838A>G p.Thr280Ala
HORVU.MOREX.r3.5HG0481950	5H	439655062	439656051	+	WB01_006045_0266548	178	snp	C	A	CDS	missense_variant c.178C>A p.Pro60Thr
HORVU.MOREX.r3.5HG0481950	5H	439655062	439656051	+	WB01_006045_0266548	240	snp	A	G	CDS	synonymous_variant c.240A>G p.Leu80Leu
HORVU.MOREX.r3.5HG0481950	5H	439655062	439656051	+	WB01_006045_0266548	369	complex	GC	AT	CDS	synonymous_variant c.369_370delGCinsAT p.125
HORVU.MOREX.r3.5HG0482010	5H	439719144	439720172	+	WB01_003884_0476043
HORVU.MOREX.r3.5HG0482040	5H	439789840	439790598	+	WB01_006045_0143032	146	snp	A	C	CDS	missense_variant c.146A>C p.Gln49Pro
HORVU.MOREX.r3.5HG0482040	5H	439789840	439790598	+	WB01_006045_0143032	168	snp	C	G	CDS	synonymous_variant c.168C>G p.Ala56Ala
HORVU.MOREX.r3.5HG0482050	5H	439808255	439809113	+
HORVU.MOREX.r3.5HG0482060	5H	439814971	439815780	+	WB01_006045_0126033
HORVU.MOREX.r3.5HG0482070	5H	439908507	439909289	+	WB01_006045_0030342	199	complex	AG	GC	CDS	missense_variant c.199_200delAGinsGC p.Ser67Ala
HORVU.MOREX.r3.5HG0482070	5H	439908507	439909289	+	WB01_006045_0030342	345	snp	C	G	CDS	synonymous_variant c.345C>G p.Ala115Ala
HORVU.MOREX.r3.5HG0482080	5H	439914937	439915455	+
HORVU.MOREX.r3.5HG0482090	5H	439929111	439932091	-	WB01_006045_0007574	110	complex	CCGCG	TCGCC	CDS	missense_variant c.110_114delCCGCGinsTCGCC p.Thr37Ile
HORVU.MOREX.r3.5HG0482090	5H	439929111	439932091	-	WB01_006045_0007574	132	snp	G	A	CDS	synonymous_variant c.132G>A p.Glu44Glu
HORVU.MOREX.r3.5HG0482090	5H	439929111	439932091	-	WB01_006045_0007574	282	snp	A	G	CDS	synonymous_variant c.282A>G p.Ala94Ala
HORVU.MOREX.r3.5HG0482090	5H	439929111	439932091	-	WB01_006045_0007574	444	snp	C	T	CDS	synonymous_variant c.444C>T p.Tyr148Tyr
HORVU.MOREX.r3.5HG0482090	5H	439929111	439932091	-	WB01_006045_0007574	777	snp	C	T	CDS	synonymous_variant c.777C>T p.Phe259Phe
HORVU.MOREX.r3.5HG0482110	5H	440017848	440021753	+	WB01_003032_0091498	1106	snp	A	T	CDS	missense_variant c.1106A>T p.Lys369Met
HORVU.MOREX.r3.5HG0482110	5H	440017848	440021753	+	WB01_003032_0091498	1752	snp	A	G	CDS	synonymous_variant c.1752A>G p.Thr584Thr
HORVU.MOREX.r3.5HG0482110	5H	440017848	440021753	+	WB01_003032_0091498	2215	snp	T	G	CDS	missense_variant c.2215T>G p.Ser739Ala
HORVU.MOREX.r3.5HG0482120	5H	440021788	440023299	+
HORVU.MOREX.r3.5HG0482150	5H	440227031	440227510	-	WB01_004011_0701789	261	snp	TRUE	G	CDS	missense_variant c.261T>G p.Ser87Arg
HORVU.MOREX.r3.5HG0482220	5H	440249674	440254401	-	WB01_004011_0683337	535	snp	G	C	CDS	missense_variant c.535G>C p.Glu179Gln
HORVU.MOREX.r3.5HG0482220	5H	440249674	440254401	-	WB01_004011_0683337	567	snp	G	A	CDS	synonymous_variant c.567G>A p.Lys189Lys
HORVU.MOREX.r3.5HG0482220	5H	440249674	440254401	-	WB01_004011_0683337	1391	snp	A	G	CDS	missense_variant c.1391A>G p.Asn464Ser
HORVU.MOREX.r3.5HG0482230	5H	440300620	440301309	+	WB01_004011_0645288
HORVU.MOREX.r3.5HG0482310	5H	440384871	440388719	-	WB01_004011_0554671	120	complex	CGAC	GGAT	CDS	synonymous_variant c.120_123delCGACinsGGAT p.42
HORVU.MOREX.r3.5HG0482310	5H	440384871	440388719	-	WB01_004011_0554671	578	snp	A	G	CDS	missense_variant c.578A>G p.Tyr193Cys
HORVU.MOREX.r3.5HG0482310	5H	440384871	440388719	-	WB01_004011_0554671	675	snp	C	A	CDS	synonymous_variant c.675C>A p.Pro225Pro
HORVU.MOREX.r3.5HG0482310	5H	440384871	440388719	-	WB01_004011_0554671	882	snp	A	G	CDS	synonymous_variant c.882A>G p.Leu294Leu
HORVU.MOREX.r3.5HG0482310	5H	440384871	440388719	-	WB01_004011_0554671	1692	snp	C	T	CDS	synonymous_variant c.1692C>T p.Leu564Leu
HORVU.MOREX.r3.5HG0482360	5H	440703872	440706604	+	WB01_004011_0230350	183	snp	A	G	CDS	synonymous_variant c.183A>G p.Lys61Lys
HORVU.MOREX.r3.5HG0482360	5H	440703872	440706604	+	WB01_004011_0230350	285	snp	C	A	CDS	synonymous_variant c.285C>A p.Gly95Gly
HORVU.MOREX.r3.5HG0482360	5H	440703872	440706604	+	WB01_004011_0230350	330	snp	T	A	CDS	synonymous_variant c.330T>A p.Leu110Leu
HORVU.MOREX.r3.5HG0482360	5H	440703872	440706604	+	WB01_004011_0230350	357	snp	G	A	CDS	synonymous_variant c.357G>A p.Ala119Ala
HORVU.MOREX.r3.5HG0482360	5H	440703872	440706604	+	WB01_004011_0230350	518	snp	T	C	CDS	missense_variant c.518T>C p.Leu173Pro
HORVU.MOREX.r3.5HG0482370	5H	440708679	440710788	+	WB01_004011_0227945	354	snp	C	T	CDS	synonymous_variant c.354C>T p.Leu118Leu
HORVU.MOREX.r3.5HG0482370	5H	440708679	440710788	+	WB01_004011_0227945	768	snp	G	C	CDS	synonymous_variant c.768G>C p.Ala256Ala
HORVU.MOREX.r3.5HG0482370	5H	440708679	440710788	+	WB01_004011_0227945	777	snp	G	C	CDS	synonymous_variant c.777G>C p.Leu259Leu
HORVU.MOREX.r3.5HG0482370	5H	440708679	440710788	+	WB01_004011_0227945	840	snp	T	C	CDS	synonymous_variant c.840T>C p.Tyr280Tyr
HORVU.MOREX.r3.5HG0482370	5H	440708679	440710788	+	WB01_004011_0227945	973	snp	C	A	CDS	missense_variant c.973C>A p.His325Asn
HORVU.MOREX.r3.5HG0482380	5H	440711471	440711884	+
HORVU.MOREX.r3.5HG0482390	5H	440713562	440715670	-	WB01_004011_0223150	102	snp	C	T	CDS	synonymous_variant c.102C>T p.Ala34Ala
HORVU.MOREX.r3.5HG0482390	5H	440713562	440715670	-	WB01_004011_0223150	174	snp	T	C	CDS	synonymous_variant c.174T>C p.Ser58Ser
HORVU.MOREX.r3.5HG0482390	5H	440713562	440715670	-	WB01_004011_0223150	373	snp	C	A	CDS	synonymous_variant c.373C>A p.Arg125Arg
HORVU.MOREX.r3.5HG0482390	5H	440713562	440715670	-	WB01_004011_0223150	636	snp	T	C	CDS	synonymous_variant c.636T>C p.Cys212Cys
HORVU.MOREX.r3.5HG0482390	5H	440713562	440715670	-	WB01_004011_0223150	705	snp	C	T	CDS	synonymous_variant c.705C>T p.Ile235Ile
HORVU.MOREX.r3.5HG0482430	5H	440911781	440913073	+	WB01_004011_0062049	386	snp	G	C	CDS	missense_variant c.386G>C p.Gly129Ala
HORVU.MOREX.r3.5HG0482430	5H	440911781	440913073	+	WB01_004011_0062049	443	snp	C	G	CDS	missense_variant c.443C>G p.Ala148Gly
HORVU.MOREX.r3.5HG0482440	5H	440917386	440922755	+	WB01_004011_0067040	549	complex	CGAG	TGAA	CDS	synonymous_variant c.549_552delCGAGinsTGAA p.185	description=Gamete expressed 2 [Source:Projected from Arabidopsis thaliana (AT5G49150) UniProtKB/TrEMBL%3BAcc:W0TY53]
HORVU.MOREX.r3.5HG0482440	5H	440917386	440922755	+	WB01_004011_0067040	829	snp	G	A	CDS	missense_variant c.829G>A p.Ala277Thr	description=Gamete expressed 2 [Source:Projected from Arabidopsis thaliana (AT5G49150) UniProtKB/TrEMBL%3BAcc:W0TY53]
HORVU.MOREX.r3.5HG0482440	5H	440917386	440922755	+	WB01_004011_0067040	906	snp	G	C	CDS	synonymous_variant c.906G>C p.Gly302Gly	description=Gamete expressed 2 [Source:Projected from Arabidopsis thaliana (AT5G49150) UniProtKB/TrEMBL%3BAcc:W0TY53]
HORVU.MOREX.r3.5HG0482440	5H	440917386	440922755	+	WB01_004011_0067040	1284	snp	C	G	CDS	missense_variant c.1284C>G p.Phe428Leu	description=Gamete expressed 2 [Source:Projected from Arabidopsis thaliana (AT5G49150) UniProtKB/TrEMBL%3BAcc:W0TY53]
HORVU.MOREX.r3.5HG0482440	5H	440917386	440922755	+	WB01_004011_0067040	1429	snp	A	C	CDS	missense_variant c.1429A>C p.Lys477Gln	description=Gamete expressed 2 [Source:Projected from Arabidopsis thaliana (AT5G49150) UniProtKB/TrEMBL%3BAcc:W0TY53]
HORVU.MOREX.r3.5HG0482440	5H	440917386	440922755	+	WB01_004011_0067040	1495	snp	A	G	CDS	missense_variant c.1495A>G p.Thr499Ala	description=Gamete expressed 2 [Source:Projected from Arabidopsis thaliana (AT5G49150) UniProtKB/TrEMBL%3BAcc:W0TY53]
HORVU.MOREX.r3.5HG0482440	5H	440917386	440922755	+	WB01_004011_0067040	1616	snp	C	T	CDS	missense_variant c.1616C>T p.Thr539Ile	description=Gamete expressed 2 [Source:Projected from Arabidopsis thaliana (AT5G49150) UniProtKB/TrEMBL%3BAcc:W0TY53]
HORVU.MOREX.r3.5HG0482440	5H	440917386	440922755	+	WB01_004011_0067040	1656	snp	G	A	CDS	synonymous_variant c.1656G>A p.Lys552Lys	description=Gamete expressed 2 [Source:Projected from Arabidopsis thaliana (AT5G49150) UniProtKB/TrEMBL%3BAcc:W0TY53]
HORVU.MOREX.r3.5HG0482440	5H	440917386	440922755	+	WB01_004011_0067040	1704	snp	A	G	CDS	synonymous_variant c.1704A>G p.Ser568Ser	description=Gamete expressed 2 [Source:Projected from Arabidopsis thaliana (AT5G49150) UniProtKB/TrEMBL%3BAcc:W0TY53]
HORVU.MOREX.r3.5HG0482440	5H	440917386	440922755	+	WB01_004011_0067040	1729	snp	G	A	CDS	missense_variant c.1729G>A p.Val577Ile	description=Gamete expressed 2 [Source:Projected from Arabidopsis thaliana (AT5G49150) UniProtKB/TrEMBL%3BAcc:W0TY53]
HORVU.MOREX.r3.5HG0482440	5H	440917386	440922755	+	WB01_004011_0067040	1749	complex	TAAT	CAAC	CDS	synonymous_variant c.1749_1752delTAATinsCAAC p.585	description=Gamete expressed 2 [Source:Projected from Arabidopsis thaliana (AT5G49150) UniProtKB/TrEMBL%3BAcc:W0TY53]
HORVU.MOREX.r3.5HG0482440	5H	440917386	440922755	+	WB01_004011_0067040	1776	snp	C	A	CDS	synonymous_variant c.1776C>A p.Ser592Ser	description=Gamete expressed 2 [Source:Projected from Arabidopsis thaliana (AT5G49150) UniProtKB/TrEMBL%3BAcc:W0TY53]
HORVU.MOREX.r3.5HG0482440	5H	440917386	440922755	+	WB01_004011_0067040	1807	snp	A	C	CDS	missense_variant c.1807A>C p.Lys603Gln	description=Gamete expressed 2 [Source:Projected from Arabidopsis thaliana (AT5G49150) UniProtKB/TrEMBL%3BAcc:W0TY53]
HORVU.MOREX.r3.5HG0482440	5H	440917386	440922755	+	WB01_004011_0067040	1902	snp	A	G	CDS	synonymous_variant c.1902A>G p.Ser634Ser	description=Gamete expressed 2 [Source:Projected from Arabidopsis thaliana (AT5G49150) UniProtKB/TrEMBL%3BAcc:W0TY53]
HORVU.MOREX.r3.5HG0482440	5H	440917386	440922755	+	WB01_004011_0067040	1954	snp	G	A	CDS	missense_variant c.1954G>A p.Val652Met	description=Gamete expressed 2 [Source:Projected from Arabidopsis thaliana (AT5G49150) UniProtKB/TrEMBL%3BAcc:W0TY53]
HORVU.MOREX.r3.5HG0482440	5H	440917386	440922755	+	WB01_004011_0067040	1962	snp	C	G	CDS	missense_variant c.1962C>G p.Asp654Glu	description=Gamete expressed 2 [Source:Projected from Arabidopsis thaliana (AT5G49150) UniProtKB/TrEMBL%3BAcc:W0TY53]
HORVU.MOREX.r3.5HG0482440	5H	440917386	440922755	+	WB01_004011_0067040	2010	snp	T	C	CDS	synonymous_variant c.2010T>C p.Asp670Asp	description=Gamete expressed 2 [Source:Projected from Arabidopsis thaliana (AT5G49150) UniProtKB/TrEMBL%3BAcc:W0TY53]
HORVU.MOREX.r3.5HG0482440	5H	440917386	440922755	+	WB01_004011_0067040	2030	snp	A	G	CDS	missense_variant c.2030A>G p.Gln677Arg	description=Gamete expressed 2 [Source:Projected from Arabidopsis thaliana (AT5G49150) UniProtKB/TrEMBL%3BAcc:W0TY53]
HORVU.MOREX.r3.5HG0482440	5H	440917386	440922755	+	WB01_004011_0067040	2064	snp	C	T	CDS	synonymous_variant c.2064C>T p.Ser688Ser	description=Gamete expressed 2 [Source:Projected from Arabidopsis thaliana (AT5G49150) UniProtKB/TrEMBL%3BAcc:W0TY53]
HORVU.MOREX.r3.5HG0482440	5H	440917386	440922755	+	WB01_004011_0067040	2459	snp	C	T	CDS	missense_variant c.2459C>T p.Pro820Leu	description=Gamete expressed 2 [Source:Projected from Arabidopsis thaliana (AT5G49150) UniProtKB/TrEMBL%3BAcc:W0TY53]
HORVU.MOREX.r3.5HG0482440	5H	440917386	440922755	+	WB01_004011_0067040	2617	snp	C	T	CDS	missense_variant c.2617C>T p.His873Tyr	description=Gamete expressed 2 [Source:Projected from Arabidopsis thaliana (AT5G49150) UniProtKB/TrEMBL%3BAcc:W0TY53]
HORVU.MOREX.r3.5HG0482440	5H	440917386	440922755	+	WB01_004011_0067040	2900	snp	G	C	CDS	missense_variant c.2900G>C p.Gly967Ala	description=Gamete expressed 2 [Source:Projected from Arabidopsis thaliana (AT5G49150) UniProtKB/TrEMBL%3BAcc:W0TY53]
HORVU.MOREX.r3.5HG0482440	5H	440917386	440922755	+	WB01_004011_0067040	3273	snp	T	C	CDS	synonymous_variant c.3273T>C p.Leu1091Leu	description=Gamete expressed 2 [Source:Projected from Arabidopsis thaliana (AT5G49150) UniProtKB/TrEMBL%3BAcc:W0TY53]
HORVU.MOREX.r3.5HG0482440	5H	440917386	440922755	+	WB01_004011_0067040	3321	del	AGGCCGTGCC	A	CDS	conservative_inframe_deletion c.3325_3333delCGTGCCGGC p.Arg1109_Gly1111del	description=Gamete expressed 2 [Source:Projected from Arabidopsis thaliana (AT5G49150) UniProtKB/TrEMBL%3BAcc:W0TY53]
HORVU.MOREX.r3.5HG0482440	5H	440917386	440922755	+	WB01_004011_0067040	3340	complex	GT	AA	CDS	missense_variant c.3340_3341delGTinsAA p.Val1114Asn	description=Gamete expressed 2 [Source:Projected from Arabidopsis thaliana (AT5G49150) UniProtKB/TrEMBL%3BAcc:W0TY53]
HORVU.MOREX.r3.5HG0482440	5H	440917386	440922755	+	WB01_004011_0067040	3368	snp	A	G	CDS	missense_variant c.3368A>G p.His1123Arg	description=Gamete expressed 2 [Source:Projected from Arabidopsis thaliana (AT5G49150) UniProtKB/TrEMBL%3BAcc:W0TY53]
HORVU.MOREX.r3.5HG0482440	5H	440917386	440922755	+	WB01_004011_0067040	3384	snp	G	A	CDS	synonymous_variant c.3384G>A p.Ser1128Ser	description=Gamete expressed 2 [Source:Projected from Arabidopsis thaliana (AT5G49150) UniProtKB/TrEMBL%3BAcc:W0TY53]
HORVU.MOREX.r3.5HG0482440	5H	440917386	440922755	+	WB01_004011_0067040	3432	snp	C	A	CDS	synonymous_variant c.3432C>A p.Leu1144Leu	description=Gamete expressed 2 [Source:Projected from Arabidopsis thaliana (AT5G49150) UniProtKB/TrEMBL%3BAcc:W0TY53]
HORVU.MOREX.r3.5HG0482450	5H	440923318	440934772	-	WB01_004011_0072903	765	snp	G	TRUE	CDS	synonymous_variant c.765G>T p.Leu255Leu
HORVU.MOREX.r3.5HG0482470	5H	441108761	441111830	+	WB01_003542_0924828	594	snp	A	C	CDS	synonymous_variant c.594A>C p.Ala198Ala	description=S-adenosylmethionine decarboxylase [Source: Projected from Oryza sativa (Os09g0424300)]
HORVU.MOREX.r3.5HG0482480	5H	441118375	441119261	-	WB01_003542_0917245	204	snp	TRUE	C	CDS	synonymous_variant c.204T>C p.Asp68Asp
HORVU.MOREX.r3.5HG0482490	5H	441123780	441125193	-
HORVU.MOREX.r3.5HG0482500	5H	441133875	441134319	+
HORVU.MOREX.r3.5HG0482520	5H	441238741	441239373	+
HORVU.MOREX.r3.5HG0482530	5H	441240404	441244384	-	WB01_003542_0781837	255	del	AGTTTACCTC	A	CDS	disruptive_inframe_deletion c.257_265delTTTACCTCG p.Val86_Leu88del
HORVU.MOREX.r3.5HG0482530	5H	441240404	441244384	-	WB01_003542_0781837	573	snp	G	A	CDS	synonymous_variant c.573G>A p.Ala191Ala
HORVU.MOREX.r3.5HG0482530	5H	441240404	441244384	-	WB01_003542_0781837	594	snp	C	G	CDS	synonymous_variant c.594C>G p.Ala198Ala
HORVU.MOREX.r3.5HG0482530	5H	441240404	441244384	-	WB01_003542_0781837	667	snp	A	G	CDS	missense_variant c.667A>G p.Ser223Gly
HORVU.MOREX.r3.5HG0482530	5H	441240404	441244384	-	WB01_003542_0781837	962	snp	C	G	CDS	missense_variant c.962C>G p.Thr321Ser
HORVU.MOREX.r3.5HG0482550	5H	441284952	441288075	-	WB01_003542_0711339	72	snp	A	G	CDS	synonymous_variant c.72A>G p.Pro24Pro
HORVU.MOREX.r3.5HG0482570	5H	441351146	441360151	+	WB01_003542_0639114	159	snp	T	G	CDS	synonymous_variant c.159T>G p.Gly53Gly	description=monogalactosyl diacylglycerol synthase 1 [Source:Projected from Arabidopsis thaliana (AT4G31780) TAIR%3BAcc:AT4G31780]
HORVU.MOREX.r3.5HG0482570	5H	441351146	441360151	+	WB01_003542_0639114	294	snp	A	G	CDS	synonymous_variant c.294A>G p.Ala98Ala	description=monogalactosyl diacylglycerol synthase 1 [Source:Projected from Arabidopsis thaliana (AT4G31780) TAIR%3BAcc:AT4G31780]
HORVU.MOREX.r3.5HG0482580	5H	441362186	441364447	-	WB01_003542_0634458	231	snp	G	A	CDS	synonymous_variant c.231G>A p.Gln77Gln
HORVU.MOREX.r3.5HG0482580	5H	441362186	441364447	-	WB01_003542_0634458	678	snp	C	G	CDS	synonymous_variant c.678C>G p.Gly226Gly
HORVU.MOREX.r3.5HG0482580	5H	441362186	441364447	-	WB01_003542_0634458	1134	snp	T	C	CDS	synonymous_variant c.1134T>C p.Phe378Phe
HORVU.MOREX.r3.5HG0482590	5H	441391454	441398314	-	WB01_003542_0611472	130	snp	C	T	CDS	synonymous_variant c.130C>T p.Leu44Leu
HORVU.MOREX.r3.5HG0482590	5H	441391454	441398314	-	WB01_003542_0611472	138	snp	G	A	CDS	synonymous_variant c.138G>A p.Ala46Ala
HORVU.MOREX.r3.5HG0482590	5H	441391454	441398314	-	WB01_003542_0611472	313	snp	G	A	CDS	missense_variant c.313G>A p.Val105Ile
HORVU.MOREX.r3.5HG0482590	5H	441391454	441398314	-	WB01_003542_0611472	453	snp	C	G	CDS	synonymous_variant c.453C>G p.Val151Val
HORVU.MOREX.r3.5HG0482590	5H	441391454	441398314	-	WB01_003542_0611472	501	snp	C	T	CDS	synonymous_variant c.501C>T p.Cys167Cys
HORVU.MOREX.r3.5HG0482590	5H	441391454	441398314	-	WB01_003542_0611472	551	snp	G	A	CDS	missense_variant c.551G>A p.Ser184Asn
HORVU.MOREX.r3.5HG0482590	5H	441391454	441398314	-	WB01_003542_0611472	939	snp	A	G	CDS	synonymous_variant c.939A>G p.Ala313Ala
HORVU.MOREX.r3.5HG0482590	5H	441391454	441398314	-	WB01_003542_0611472	978	snp	T	C	CDS	synonymous_variant c.978T>C p.Asn326Asn
HORVU.MOREX.r3.5HG0482590	5H	441391454	441398314	-	WB01_003542_0611472	1083	snp	C	G	CDS	synonymous_variant c.1083C>G p.Leu361Leu
HORVU.MOREX.r3.5HG0482590	5H	441391454	441398314	-	WB01_003542_0611472	1355	snp	C	T	CDS	missense_variant c.1355C>T p.Ser452Phe
HORVU.MOREX.r3.5HG0482590	5H	441391454	441398314	-	WB01_003542_0611472	1407	snp	G	A	CDS	synonymous_variant c.1407G>A p.Leu469Leu
HORVU.MOREX.r3.5HG0482600	5H	441462211	441465006	-	WB01_003542_0546485	133	snp	A	G	CDS	missense_variant c.133A>G p.Thr45Ala
HORVU.MOREX.r3.5HG0482600	5H	441462211	441465006	-	WB01_003542_0546485	359	snp	A	G	CDS	missense_variant c.359A>G p.Lys120Arg
HORVU.MOREX.r3.5HG0482600	5H	441462211	441465006	-	WB01_003542_0546485	483	snp	G	A	CDS	synonymous_variant c.483G>A p.Glu161Glu
HORVU.MOREX.r3.5HG0482600	5H	441462211	441465006	-	WB01_003542_0546485	1063	snp	T	C	CDS	synonymous_variant c.1063T>C p.Leu355Leu
HORVU.MOREX.r3.5HG0482600	5H	441462211	441465006	-	WB01_003542_0546485	1188	snp	A	G	CDS	synonymous_variant c.1188A>G p.Gly396Gly
HORVU.MOREX.r3.5HG0482600	5H	441462211	441465006	-	WB01_003542_0546485	1666	snp	A	G	CDS	missense_variant c.1666A>G p.Thr556Ala
HORVU.MOREX.r3.5HG0482600	5H	441462211	441465006	-	WB01_003542_0546485	2034	snp	C	T	CDS	synonymous_variant c.2034C>T p.Ser678Ser
HORVU.MOREX.r3.5HG0482640	5H	441696758	441700242	-	WB01_003542_0292062	252	snp	T	C	CDS	synonymous_variant c.252T>C p.Thr84Thr
HORVU.MOREX.r3.5HG0482640	5H	441696758	441700242	-	WB01_003542_0292062	330	snp	T	G	CDS	synonymous_variant c.330T>G p.Pro110Pro
HORVU.MOREX.r3.5HG0482640	5H	441696758	441700242	-	WB01_003542_0292062	2745	snp	C	T	CDS	synonymous_variant c.2745C>T p.Ala915Ala
HORVU.MOREX.r3.5HG0482660	5H	441911202	441914420	+	WB01_003542_0078978	324	snp	T	C	CDS	synonymous_variant c.324T>C p.Arg108Arg
HORVU.MOREX.r3.5HG0482660	5H	441911202	441914420	+	WB01_003542_0078978	446	snp	T	C	CDS	missense_variant c.446T>C p.Leu149Pro
HORVU.MOREX.r3.5HG0482660	5H	441911202	441914420	+	WB01_003542_0078978	551	snp	G	A	CDS	missense_variant c.551G>A p.Arg184Lys
HORVU.MOREX.r3.5HG0482660	5H	441911202	441914420	+	WB01_003542_0078978	604	snp	A	G	CDS	missense_variant c.604A>G p.Thr202Ala
HORVU.MOREX.r3.5HG0482660	5H	441911202	441914420	+	WB01_003542_0078978	700	snp	G	A	CDS	missense_variant c.700G>A p.Val234Ile
HORVU.MOREX.r3.5HG0482660	5H	441911202	441914420	+	WB01_003542_0078978	765	snp	T	C	CDS	synonymous_variant c.765T>C p.Gly255Gly
HORVU.MOREX.r3.5HG0482660	5H	441911202	441914420	+	WB01_003542_0078978	1005	snp	G	A	CDS	synonymous_variant c.1005G>A p.Ser335Ser
HORVU.MOREX.r3.5HG0482660	5H	441911202	441914420	+	WB01_003542_0078978	1090	snp	C	G	CDS	missense_variant c.1090C>G p.Leu364Val
HORVU.MOREX.r3.5HG0482660	5H	441911202	441914420	+	WB01_003542_0078978	1176	snp	G	A	CDS	synonymous_variant c.1176G>A p.Leu392Leu
HORVU.MOREX.r3.5HG0482660	5H	441911202	441914420	+	WB01_003542_0078978	1228	snp	A	G	CDS	missense_variant c.1228A>G p.Thr410Ala
HORVU.MOREX.r3.5HG0482670	5H	441915631	441920070	-	WB01_003542_0073268	1449	snp	C	A	CDS	synonymous_variant c.1449C>A p.Pro483Pro	description=MUR10 [Source:Projected from Arabidopsis thaliana (AT5G17420) UniProtKB/TrEMBL%3BAcc:A0A384LP57]
HORVU.MOREX.r3.5HG0482670	5H	441915631	441920070	-	WB01_003542_0073268	1470	snp	C	T	CDS	synonymous_variant c.1470C>T p.His490His	description=MUR10 [Source:Projected from Arabidopsis thaliana (AT5G17420) UniProtKB/TrEMBL%3BAcc:A0A384LP57]
HORVU.MOREX.r3.5HG0482670	5H	441915631	441920070	-	WB01_003542_0073268	1620	snp	T	C	CDS	synonymous_variant c.1620T>C p.Val540Val	description=MUR10 [Source:Projected from Arabidopsis thaliana (AT5G17420) UniProtKB/TrEMBL%3BAcc:A0A384LP57]
HORVU.MOREX.r3.5HG0482670	5H	441915631	441920070	-	WB01_003542_0073268	2211	snp	C	T	CDS	synonymous_variant c.2211C>T p.Thr737Thr	description=MUR10 [Source:Projected from Arabidopsis thaliana (AT5G17420) UniProtKB/TrEMBL%3BAcc:A0A384LP57]
HORVU.MOREX.r3.5HG0482670	5H	441915631	441920070	-	WB01_003542_0073268	2223	snp	A	G	CDS	synonymous_variant c.2223A>G p.Leu741Leu	description=MUR10 [Source:Projected from Arabidopsis thaliana (AT5G17420) UniProtKB/TrEMBL%3BAcc:A0A384LP57]
HORVU.MOREX.r3.5HG0482670	5H	441915631	441920070	-	WB01_003542_0073268	2253	snp	G	C	CDS	synonymous_variant c.2253G>C p.Thr751Thr	description=MUR10 [Source:Projected from Arabidopsis thaliana (AT5G17420) UniProtKB/TrEMBL%3BAcc:A0A384LP57]
HORVU.MOREX.r3.5HG0482670	5H	441915631	441920070	-	WB01_003542_0073268	2475	snp	T	C	CDS	synonymous_variant c.2475T>C p.Phe825Phe	description=MUR10 [Source:Projected from Arabidopsis thaliana (AT5G17420) UniProtKB/TrEMBL%3BAcc:A0A384LP57]
HORVU.MOREX.r3.5HG0482670	5H	441915631	441920070	-	WB01_003542_0073268	2502	snp	A	C	CDS	synonymous_variant c.2502A>C p.Pro834Pro	description=MUR10 [Source:Projected from Arabidopsis thaliana (AT5G17420) UniProtKB/TrEMBL%3BAcc:A0A384LP57]
HORVU.MOREX.r3.5HG0482710	5H	442199133	442203256	+	WB01_001511_0089466	234	snp	G	A	CDS	synonymous_variant c.234G>A p.Pro78Pro
HORVU.MOREX.r3.5HG0482710	5H	442199133	442203256	+	WB01_001511_0089466	756	snp	G	C	CDS	synonymous_variant c.756G>C p.Ser252Ser
HORVU.MOREX.r3.5HG0482710	5H	442199133	442203256	+	WB01_001511_0089466	1026	snp	T	C	CDS	synonymous_variant c.1026T>C p.Ile342Ile
HORVU.MOREX.r3.5HG0482710	5H	442199133	442203256	+	WB01_001511_0089466	1152	snp	C	A	CDS	synonymous_variant c.1152C>A p.Gly384Gly
HORVU.MOREX.r3.5HG0482740	5H	442239540	442240580	-
HORVU.MOREX.r3.5HG0482750	5H	442252885	442254575	+	WB01_001511_0025384	201	snp	G	A	CDS	synonymous_variant c.201G>A p.Arg67Arg
HORVU.MOREX.r3.5HG0482750	5H	442252885	442254575	+	WB01_001511_0025384	317	snp	G	C	CDS	missense_variant c.317G>C p.Arg106Thr
HORVU.MOREX.r3.5HG0482750	5H	442252885	442254575	+	WB01_001511_0025384	475	snp	G	A	CDS	missense_variant c.475G>A p.Val159Ile
HORVU.MOREX.r3.5HG0482750	5H	442252885	442254575	+	WB01_001511_0025384	537	complex	TGA	CGC	CDS	missense_variant c.537_539delTGAinsCGC p.Asp180Ala
HORVU.MOREX.r3.5HG0482750	5H	442252885	442254575	+	WB01_001511_0025384	646	snp	T	C	CDS	missense_variant c.646T>C p.Ser216Pro
HORVU.MOREX.r3.5HG0482750	5H	442252885	442254575	+	WB01_001511_0025384	672	snp	T	C	CDS	synonymous_variant c.672T>C p.Cys224Cys
HORVU.MOREX.r3.5HG0482750	5H	442252885	442254575	+	WB01_001511_0025384	690	snp	A	G	CDS	synonymous_variant c.690A>G p.Glu230Glu
HORVU.MOREX.r3.5HG0482750	5H	442252885	442254575	+	WB01_001511_0025384	711	snp	A	C	CDS	synonymous_variant c.711A>C p.Arg237Arg
HORVU.MOREX.r3.5HG0482750	5H	442252885	442254575	+	WB01_001511_0025384	1119	snp	A	T	CDS	synonymous_variant c.1119A>T p.Gly373Gly
HORVU.MOREX.r3.5HG0482750	5H	442252885	442254575	+	WB01_001511_0025384	1134	snp	G	C	CDS	missense_variant c.1134G>C p.Glu378Asp
HORVU.MOREX.r3.5HG0482750	5H	442252885	442254575	+	WB01_001511_0025384	1146	snp	G	A	CDS	synonymous_variant c.1146G>A p.Gly382Gly
HORVU.MOREX.r3.5HG0482750	5H	442252885	442254575	+	WB01_001511_0025384	1162	snp	T	C	CDS	missense_variant c.1162T>C p.Phe388Leu
HORVU.MOREX.r3.5HG0482760	5H	442256942	442260795	+	WB01_001511_0019353	1002	snp	G	A	CDS	synonymous_variant c.1002G>A p.Gln334Gln
HORVU.MOREX.r3.5HG0482760	5H	442256942	442260795	+	WB01_001511_0019353	1464	snp	T	C	CDS	synonymous_variant c.1464T>C p.Ser488Ser
HORVU.MOREX.r3.5HG0482760	5H	442256942	442260795	+	WB01_001511_0019353	1495	snp	G	A	CDS	missense_variant c.1495G>A p.Ala499Thr
HORVU.MOREX.r3.5HG0482760	5H	442256942	442260795	+	WB01_001511_0019353	1901	snp	G	T	CDS	missense_variant c.1901G>T p.Gly634Val
HORVU.MOREX.r3.5HG0482760	5H	442256942	442260795	+	WB01_001511_0019353	2004	snp	T	C	CDS	synonymous_variant c.2004T>C p.Thr668Thr
HORVU.MOREX.r3.5HG0482760	5H	442256942	442260795	+	WB01_001511_0019353	2025	snp	G	T	CDS	missense_variant c.2025G>T p.Leu675Phe
HORVU.MOREX.r3.5HG0482800	5H	442272762	442273100	+
HORVU.MOREX.r3.5HG0482830	5H	442613399	442614233	-
HORVU.MOREX.r3.5HG0482860	5H	442788090	442788788	+
HORVU.MOREX.r3.5HG0482940	5H	443071449	443074686	-	WB01_001044_0148861	108	snp	C	A	CDS	synonymous_variant c.108C>A p.Leu36Leu
HORVU.MOREX.r3.5HG0482940	5H	443071449	443074686	-	WB01_001044_0148861	196	snp	G	A	CDS	missense_variant c.196G>A p.Val66Met
HORVU.MOREX.r3.5HG0482940	5H	443071449	443074686	-	WB01_001044_0148861	1023	snp	G	C	CDS	synonymous_variant c.1023G>C p.Ala341Ala
HORVU.MOREX.r3.5HG0482940	5H	443071449	443074686	-	WB01_001044_0148861	1204	snp	G	A	CDS	missense_variant c.1204G>A p.Ala402Thr
HORVU.MOREX.r3.5HG0482940	5H	443071449	443074686	-	WB01_001044_0148861	1305	snp	A	G	CDS	missense_variant c.1305A>G p.Ile435Met
HORVU.MOREX.r3.5HG0482940	5H	443071449	443074686	-	WB01_001044_0148861	1347	snp	A	G	CDS	synonymous_variant c.1347A>G p.Lys449Lys
HORVU.MOREX.r3.5HG0482940	5H	443071449	443074686	-	WB01_001044_0148861	1372	snp	T	C	CDS	missense_variant c.1372T>C p.Phe458Leu
HORVU.MOREX.r3.5HG0482940	5H	443071449	443074686	-	WB01_001044_0148861	1584	snp	C	G	CDS	synonymous_variant c.1584C>G p.Gly528Gly
HORVU.MOREX.r3.5HG0482940	5H	443071449	443074686	-	WB01_001044_0148861	1660	snp	G	C	CDS	missense_variant c.1660G>C p.Ala554Pro
HORVU.MOREX.r3.5HG0482940	5H	443071449	443074686	-	WB01_001044_0148861	2123	snp	T	C	CDS	missense_variant c.2123T>C p.Ile708Thr
HORVU.MOREX.r3.5HG0482940	5H	443071449	443074686	-	WB01_001044_0148861	2209	snp	A	C	CDS	missense_variant c.2209A>C p.Ile737Leu
HORVU.MOREX.r3.5HG0482940	5H	443071449	443074686	-	WB01_001044_0148861	2277	snp	T	C	CDS	synonymous_variant c.2277T>C p.Ser759Ser
HORVU.MOREX.r3.5HG0482950	5H	443366155	443369682	+	WB01_000612_0314581	477	snp	G	T	CDS	synonymous_variant c.477G>T p.Ser159Ser
HORVU.MOREX.r3.5HG0482950	5H	443366155	443369682	+	WB01_000612_0314581	844	snp	G	A	CDS	missense_variant c.844G>A p.Ala282Thr
HORVU.MOREX.r3.5HG0482950	5H	443366155	443369682	+	WB01_000612_0314581	947	snp	G	C	CDS	missense_variant c.947G>C p.Arg316Pro
HORVU.MOREX.r3.5HG0482950	5H	443366155	443369682	+	WB01_000612_0314581	1740	snp	C	T	CDS	synonymous_variant c.1740C>T p.Asp580Asp
HORVU.MOREX.r3.5HG0482950	5H	443366155	443369682	+	WB01_000612_0314581	1933	snp	A	C	CDS	missense_variant c.1933A>C p.Thr645Pro
HORVU.MOREX.r3.5HG0482950	5H	443366155	443369682	+	WB01_000612_0314581	2170	snp	C	A	CDS	synonymous_variant c.2170C>A p.Arg724Arg
HORVU.MOREX.r3.5HG0482980	5H	443372220	443372882	+
HORVU.MOREX.r3.5HG0483010	5H	443415180	443418411	+
HORVU.MOREX.r3.5HG0483020	5H	443526015	443552874	+	WB01_000612_0046295	492	snp	G	C	CDS	synonymous_variant c.492G>C p.Thr164Thr
HORVU.MOREX.r3.5HG0483020	5H	443526015	443552874	+	WB01_000612_0046295	537	snp	C	T	CDS	synonymous_variant c.537C>T p.His179His
HORVU.MOREX.r3.5HG0483020	5H	443526015	443552874	+	WB01_000612_0046295	918	snp	T	A	CDS	synonymous_variant c.918T>A p.Leu306Leu
HORVU.MOREX.r3.5HG0483020	5H	443526015	443552874	+	WB01_000612_0046295	1497	snp	T	C	CDS	synonymous_variant c.1497T>C p.Thr499Thr
HORVU.MOREX.r3.5HG0483020	5H	443526015	443552874	+	WB01_000612_0046295	1695	snp	C	T	CDS	synonymous_variant c.1695C>T p.Ser565Ser
HORVU.MOREX.r3.5HG0483020	5H	443526015	443552874	+	WB01_000612_0046295	1850	snp	T	C	CDS	missense_variant c.1850T>C p.Val617Ala
HORVU.MOREX.r3.5HG0483020	5H	443526015	443552874	+	WB01_000612_0046295	1935	snp	A	G	CDS	synonymous_variant c.1935A>G p.Ala645Ala
HORVU.MOREX.r3.5HG0483020	5H	443526015	443552874	+	WB01_000612_0046295	2136	snp	T	G	CDS	missense_variant c.2136T>G p.His712Gln
HORVU.MOREX.r3.5HG0483020	5H	443526015	443552874	+	WB01_000612_0046295	3268	ins	T	TGCA	CDS	disruptive_inframe_insertion c.3269_3270insCAG p.Trp1090delinsCysArg
HORVU.MOREX.r3.5HG0483020	5H	443526015	443552874	+	WB01_000612_0046295	3546	snp	C	G	CDS	synonymous_variant c.3546C>G p.Ser1182Ser
HORVU.MOREX.r3.5HG0483020	5H	443526015	443552874	+	WB01_000612_0046295	3569	snp	A	G	CDS	missense_variant c.3569A>G p.Lys1190Arg
HORVU.MOREX.r3.5HG0483030	5H	443936777	443942209	+	WB01_007347_0298486	1381	snp	G	A	CDS	missense_variant c.1381G>A p.Val461Met
HORVU.MOREX.r3.5HG0483100	5H	444031197	444031874	-
HORVU.MOREX.r3.5HG0483120	5H	444034077	444035317	-
HORVU.MOREX.r3.5HG0483130	5H	444069183	444070688	+
HORVU.MOREX.r3.5HG0483150	5H	444073741	444074433	+
HORVU.MOREX.r3.5HG0483280	5H	444090905	444091433	-
HORVU.MOREX.r3.5HG0483370	5H	444098369	444098938	+
HORVU.MOREX.r3.5HG0483380	5H	444099837	444100034	+
HORVU.MOREX.r3.5HG0483420	5H	444108915	444109349	+
HORVU.MOREX.r3.5HG0483440	5H	444112083	444112775	+
HORVU.MOREX.r3.5HG0483570	5H	444129426	444129656	-
HORVU.MOREX.r3.5HG0483660	5H	444136628	444136897	+
HORVU.MOREX.r3.5HG0483680	5H	444138096	444138293	+
HORVU.MOREX.r3.5HG0483740	5H	444147174	444147395	+
HORVU.MOREX.r3.5HG0483750	5H	444148657	444149203	+
HORVU.MOREX.r3.5HG0483760	5H	444151127	444151366	+
HORVU.MOREX.r3.5HG0483770	5H	444151760	444151960	-
HORVU.MOREX.r3.5HG0483790	5H	444156221	444158341	+
HORVU.MOREX.r3.5HG0483810	5H	444180989	444183073	-	WB01_004824_0009776
HORVU.MOREX.r3.5HG0483830	5H	444208014	444211308	+	WB01_004824_0030526	325	snp	TRUE	C	CDS	missense_variant c.325T>C p.Ser109Pro
HORVU.MOREX.r3.5HG0483840	5H	444292060	444296585	+	WB01_004824_0110864	143	snp	C	T	CDS	missense_variant c.143C>T p.Ala48Val
HORVU.MOREX.r3.5HG0483840	5H	444292060	444296585	+	WB01_004824_0110864	549	snp	C	G	CDS	synonymous_variant c.549C>G p.Ala183Ala
HORVU.MOREX.r3.5HG0483840	5H	444292060	444296585	+	WB01_004824_0110864	618	snp	C	T	CDS	synonymous_variant c.618C>T p.Ser206Ser
HORVU.MOREX.r3.5HG0483840	5H	444292060	444296585	+	WB01_004824_0110864	1067	snp	A	C	CDS	missense_variant c.1067A>C p.Asp356Ala
HORVU.MOREX.r3.5HG0483850	5H	444297308	444298045	+
HORVU.MOREX.r3.5HG0483860	5H	444300617	444304117	-	WB01_004824_0121830	376	snp	A	G	CDS	missense_variant c.376A>G p.Ile126Val
HORVU.MOREX.r3.5HG0483860	5H	444300617	444304117	-	WB01_004824_0121830	429	snp	C	A	CDS	synonymous_variant c.429C>A p.Val143Val
HORVU.MOREX.r3.5HG0483860	5H	444300617	444304117	-	WB01_004824_0121830	439	snp	A	G	CDS	missense_variant c.439A>G p.Ile147Val
HORVU.MOREX.r3.5HG0483880	5H	444467500	444468762	-	WB01_004824_0290809	837	snp	T	C	CDS	synonymous_variant c.837T>C p.Val279Val
HORVU.MOREX.r3.5HG0483880	5H	444467500	444468762	-	WB01_004824_0290809	997	snp	C	T	CDS	synonymous_variant c.997C>T p.Leu333Leu
HORVU.MOREX.r3.5HG0483890	5H	444482084	444487650	-	WB01_004824_0305723	990	snp	G	A	CDS	synonymous_variant c.990G>A p.Ala330Ala
HORVU.MOREX.r3.5HG0483900	5H	444497526	444506390	+	WB01_004824_0321536
HORVU.MOREX.r3.5HG0483950	5H	444718639	444719299	-
HORVU.MOREX.r3.5HG0483980	5H	445062889	445067554	+	WB01_008791_0245176
HORVU.MOREX.r3.5HG0483990	5H	445397297	445399334	-	WB01_006673_0060841	753	snp	T	G	CDS	synonymous_variant c.753T>G p.Leu251Leu
HORVU.MOREX.r3.5HG0483990	5H	445397297	445399334	-	WB01_006673_0060841	844	snp	T	G	CDS	missense_variant c.844T>G p.Leu282Val
HORVU.MOREX.r3.5HG0483990	5H	445397297	445399334	-	WB01_006673_0060841	856	snp	T	C	CDS	missense_variant c.856T>C p.Ser286Pro
HORVU.MOREX.r3.5HG0483990	5H	445397297	445399334	-	WB01_006673_0060841	951	complex	TCTC	CCTG	CDS	synonymous_variant c.951_954delTCTCinsCCTG p.319
HORVU.MOREX.r3.5HG0484020	5H	445724007	445725705	+	WB01_003489_0225748	609	snp	A	G	CDS	synonymous_variant c.609A>G p.Gln203Gln
HORVU.MOREX.r3.5HG0484020	5H	445724007	445725705	+	WB01_003489_0225748	942	snp	A	G	CDS	synonymous_variant c.942A>G p.Leu314Leu
HORVU.MOREX.r3.5HG0484040	5H	445896435	445897592	+	WB01_003489_0442254	195	snp	T	C	CDS	synonymous_variant c.195T>C p.Ala65Ala	description=WRKY transcription factor%2C Transcriptional repressor%2C Pathogen defens [Source: Projected from Oryza sativa (Os09g0417800)]
HORVU.MOREX.r3.5HG0484040	5H	445896435	445897592	+	WB01_003489_0442254	528	snp	G	A	CDS	synonymous_variant c.528G>A p.Glu176Glu	description=WRKY transcription factor%2C Transcriptional repressor%2C Pathogen defens [Source: Projected from Oryza sativa (Os09g0417800)]
HORVU.MOREX.r3.5HG0484040	5H	445896435	445897592	+	WB01_003489_0442254	567	ins	C	CGCGGGGTCG	CDS	conservative_inframe_insertion c.567_568insGCGGGGTCG p.His189_Arg190insAlaGlySer	description=WRKY transcription factor%2C Transcriptional repressor%2C Pathogen defens [Source: Projected from Oryza sativa (Os09g0417800)]
HORVU.MOREX.r3.5HG0484040	5H	445896435	445897592	+	WB01_003489_0442254	633	snp	T	C	CDS	synonymous_variant c.633T>C p.His211His	description=WRKY transcription factor%2C Transcriptional repressor%2C Pathogen defens [Source: Projected from Oryza sativa (Os09g0417800)]
HORVU.MOREX.r3.5HG0484040	5H	445896435	445897592	+	WB01_003489_0442254	671	snp	G	A	CDS	missense_variant c.671G>A p.Arg224Lys	description=WRKY transcription factor%2C Transcriptional repressor%2C Pathogen defens [Source: Projected from Oryza sativa (Os09g0417800)]
HORVU.MOREX.r3.5HG0484060	5H	446041211	446042514	+	WB01_003489_0593076	450	snp	T	C	CDS	synonymous_variant c.450T>C p.Cys150Cys
HORVU.MOREX.r3.5HG0484060	5H	446041211	446042514	+	WB01_003489_0593076	537	snp	A	G	CDS	synonymous_variant c.537A>G p.Lys179Lys
HORVU.MOREX.r3.5HG0484060	5H	446041211	446042514	+	WB01_003489_0593076	561	complex	TAAT	CAAC	CDS	synonymous_variant c.561_564delTAATinsCAAC p.189
HORVU.MOREX.r3.5HG0484060	5H	446041211	446042514	+	WB01_003489_0593076	588	snp	G	A	CDS	synonymous_variant c.588G>A p.Arg196Arg
HORVU.MOREX.r3.5HG0484060	5H	446041211	446042514	+	WB01_003489_0593076	603	snp	T	G	CDS	synonymous_variant c.603T>G p.Pro201Pro
HORVU.MOREX.r3.5HG0484060	5H	446041211	446042514	+	WB01_003489_0593076	615	snp	G	C	CDS	synonymous_variant c.615G>C p.Val205Val
HORVU.MOREX.r3.5HG0484060	5H	446041211	446042514	+	WB01_003489_0593076	639	snp	G	C	CDS	synonymous_variant c.639G>C p.Ala213Ala
HORVU.MOREX.r3.5HG0484060	5H	446041211	446042514	+	WB01_003489_0593076	652	snp	G	A	CDS	missense_variant c.652G>A p.Val218Met
HORVU.MOREX.r3.5HG0484060	5H	446041211	446042514	+	WB01_003489_0593076	689	snp	A	C	CDS	missense_variant c.689A>C p.Gln230Pro
HORVU.MOREX.r3.5HG0484060	5H	446041211	446042514	+	WB01_003489_0593076	702	snp	T	G	CDS	synonymous_variant c.702T>G p.Arg234Arg
HORVU.MOREX.r3.5HG0484060	5H	446041211	446042514	+	WB01_003489_0593076	713	snp	G	T	CDS	missense_variant c.713G>T p.Arg238Leu
HORVU.MOREX.r3.5HG0484060	5H	446041211	446042514	+	WB01_003489_0593076	733	snp	A	G	CDS	missense_variant c.733A>G p.Ser245Gly
HORVU.MOREX.r3.5HG0484060	5H	446041211	446042514	+	WB01_003489_0593076	742	snp	T	C	CDS	missense_variant c.742T>C p.Ser248Pro
HORVU.MOREX.r3.5HG0484060	5H	446041211	446042514	+	WB01_003489_0593076	759	snp	T	C	CDS	synonymous_variant c.759T>C p.Ile253Ile
HORVU.MOREX.r3.5HG0484060	5H	446041211	446042514	+	WB01_003489_0593076	816	complex	CA	TG	CDS	missense_variant c.816_817delCAinsTG p.Met273Val
HORVU.MOREX.r3.5HG0484060	5H	446041211	446042514	+	WB01_003489_0593076	825	snp	C	G	CDS	synonymous_variant c.825C>G p.Val275Val
HORVU.MOREX.r3.5HG0484060	5H	446041211	446042514	+	WB01_003489_0593076	853	snp	A	G	CDS	missense_variant c.853A>G p.Asn285Asp
HORVU.MOREX.r3.5HG0484060	5H	446041211	446042514	+	WB01_003489_0593076	891	snp	A	G	CDS	synonymous_variant c.891A>G p.Glu297Glu
HORVU.MOREX.r3.5HG0484070	5H	446048168	446049760	+
HORVU.MOREX.r3.5HG0484080	5H	446059012	446059980	+
HORVU.MOREX.r3.5HG0484090	5H	446215072	446218025	+	WB01_003489_0800556	312	snp	G	C	CDS	synonymous_variant c.312G>C p.Ala104Ala
HORVU.MOREX.r3.5HG0484090	5H	446215072	446218025	+	WB01_003489_0800556	342	snp	G	C	CDS	missense_variant c.342G>C p.Gln114His
HORVU.MOREX.r3.5HG0484090	5H	446215072	446218025	+	WB01_003489_0800556	588	del	ACAG	A	CDS	disruptive_inframe_deletion c.594_596delGCA p.Gln199del
HORVU.MOREX.r3.5HG0484140	5H	446480282	446483243	-	WB01_003489_1030621	276	snp	A	G	CDS	synonymous_variant c.276A>G p.Thr92Thr
HORVU.MOREX.r3.5HG0484140	5H	446480282	446483243	-	WB01_003489_1030621	435	snp	T	C	CDS	synonymous_variant c.435T>C p.Ala145Ala
HORVU.MOREX.r3.5HG0484140	5H	446480282	446483243	-	WB01_003489_1030621	722	snp	G	C	CDS	missense_variant c.722G>C p.Gly241Ala
HORVU.MOREX.r3.5HG0484150	5H	446525606	446526769	-	WB01_003489_1091478
HORVU.MOREX.r3.5HG0484160	5H	446681909	446683582	+
HORVU.MOREX.r3.5HG0484170	5H	446727787	446733313	+	WB01_003489_1305554	420	snp	C	TRUE	CDS	synonymous_variant c.420C>T p.Ser140Ser	description=Golgi SNAP receptor complex member 1-1 [Source:Projected from Arabidopsis thaliana (AT1G15880) UniProtKB/Swiss-Prot%3BAcc:Q9LMP7]
HORVU.MOREX.r3.5HG0484180	5H	446764250	446765920	-	WB01_003489_1342779	246	snp	G	A	CDS	synonymous_variant c.246G>A p.Glu82Glu
HORVU.MOREX.r3.5HG0484180	5H	446764250	446765920	-	WB01_003489_1342779	492	snp	G	T	CDS	synonymous_variant c.492G>T p.Thr164Thr
HORVU.MOREX.r3.5HG0484200	5H	446986055	446991207	-	WB01_003901_0052275
HORVU.MOREX.r3.5HG0484220	5H	447023652	447025678	+	WB01_003901_0011420	597	snp	T	C	CDS	synonymous_variant c.597T>C p.Tyr199Tyr
HORVU.MOREX.r3.5HG0484220	5H	447023652	447025678	+	WB01_003901_0011420	666	snp	A	G	CDS	synonymous_variant c.666A>G p.Arg222Arg
HORVU.MOREX.r3.5HG0484220	5H	447023652	447025678	+	WB01_003901_0011420	673	snp	C	T	CDS	synonymous_variant c.673C>T p.Leu225Leu
HORVU.MOREX.r3.5HG0484220	5H	447023652	447025678	+	WB01_003901_0011420	906	snp	A	G	CDS	synonymous_variant c.906A>G p.Leu302Leu
HORVU.MOREX.r3.5HG0484230	5H	447034614	447039031	-	WB01_006405_0010002	144	snp	C	T	CDS	synonymous_variant c.144C>T p.Ser48Ser
HORVU.MOREX.r3.5HG0484230	5H	447034614	447039031	-	WB01_006405_0010002	618	snp	G	A	CDS	synonymous_variant c.618G>A p.Ser206Ser
HORVU.MOREX.r3.5HG0484230	5H	447034614	447039031	-	WB01_006405_0010002	1459	snp	C	T	CDS	synonymous_variant c.1459C>T p.Leu487Leu
HORVU.MOREX.r3.5HG0484240	5H	447178990	447184592	+	WB01_006713_0338738	123	snp	G	A	CDS	synonymous_variant c.123G>A p.Arg41Arg
HORVU.MOREX.r3.5HG0484250	5H	447268444	447271195	-	WB01_006713_0254720	186	snp	A	G	CDS	synonymous_variant c.186A>G p.Ala62Ala
HORVU.MOREX.r3.5HG0484250	5H	447268444	447271195	-	WB01_006713_0254720	228	snp	T	C	CDS	synonymous_variant c.228T>C p.Cys76Cys
HORVU.MOREX.r3.5HG0484250	5H	447268444	447271195	-	WB01_006713_0254720	234	snp	C	T	CDS	synonymous_variant c.234C>T p.Tyr78Tyr
HORVU.MOREX.r3.5HG0484250	5H	447268444	447271195	-	WB01_006713_0254720	300	snp	G	A	CDS	synonymous_variant c.300G>A p.Ala100Ala
HORVU.MOREX.r3.5HG0484250	5H	447268444	447271195	-	WB01_006713_0254720	306	complex	TCCC	GCCG	CDS	synonymous_variant c.306_309delTCCCinsGCCG p.104
HORVU.MOREX.r3.5HG0484250	5H	447268444	447271195	-	WB01_006713_0254720	651	snp	A	G	CDS	synonymous_variant c.651A>G p.Val217Val
HORVU.MOREX.r3.5HG0484250	5H	447268444	447271195	-	WB01_006713_0254720	795	snp	A	C	CDS	synonymous_variant c.795A>C p.Ala265Ala
HORVU.MOREX.r3.5HG0484250	5H	447268444	447271195	-	WB01_006713_0254720	1153	snp	G	A	CDS	missense_variant c.1153G>A p.Val385Ile
HORVU.MOREX.r3.5HG0484250	5H	447268444	447271195	-	WB01_006713_0254720	1359	snp	C	T	CDS	synonymous_variant c.1359C>T p.Phe453Phe
HORVU.MOREX.r3.5HG0484250	5H	447268444	447271195	-	WB01_006713_0254720	1481	snp	A	G	CDS	missense_variant c.1481A>G p.Asn494Ser
HORVU.MOREX.r3.5HG0484260	5H	447356713	447360358	-	WB01_006713_0169086	135	snp	C	T	CDS	synonymous_variant c.135C>T p.Ile45Ile
HORVU.MOREX.r3.5HG0484260	5H	447356713	447360358	-	WB01_006713_0169086	261	snp	C	G	CDS	synonymous_variant c.261C>G p.Pro87Pro
HORVU.MOREX.r3.5HG0484260	5H	447356713	447360358	-	WB01_006713_0169086	355	snp	C	T	CDS	missense_variant c.355C>T p.Pro119Ser
HORVU.MOREX.r3.5HG0484260	5H	447356713	447360358	-	WB01_006713_0169086	408	snp	T	C	CDS	synonymous_variant c.408T>C p.Ala136Ala
HORVU.MOREX.r3.5HG0484260	5H	447356713	447360358	-	WB01_006713_0169086	615	snp	G	C	CDS	synonymous_variant c.615G>C p.Val205Val
HORVU.MOREX.r3.5HG0484260	5H	447356713	447360358	-	WB01_006713_0169086	1248	snp	T	C	CDS	synonymous_variant c.1248T>C p.Asn416Asn
HORVU.MOREX.r3.5HG0484260	5H	447356713	447360358	-	WB01_006713_0169086	1319	snp	A	G	CDS	missense_variant c.1319A>G p.Lys440Arg
HORVU.MOREX.r3.5HG0484260	5H	447356713	447360358	-	WB01_006713_0169086	1610	snp	G	A	CDS	missense_variant c.1610G>A p.Ser537Asn
HORVU.MOREX.r3.5HG0484270	5H	447397953	447399436	-	WB01_006713_0127121							description=Gibberellin-regulated protein 4 [Source:Projected from Arabidopsis thaliana (AT5G15230) UniProtKB/Swiss-Prot%3BAcc:P46690]
HORVU.MOREX.r3.5HG0484290	5H	447753987	447755676	+	WB01_000285_0991691	219	snp	A	G	CDS	synonymous_variant c.219A>G p.Pro73Pro
HORVU.MOREX.r3.5HG0484290	5H	447753987	447755676	+	WB01_000285_0991691	288	ins	G	GCCACCC	CDS	disruptive_inframe_insertion c.290_291insACCCCC p.Pro97_Pro98insProPro
HORVU.MOREX.r3.5HG0484290	5H	447753987	447755676	+	WB01_000285_0991691	511	snp	T	C	CDS	missense_variant c.511T>C p.Ser171Pro
HORVU.MOREX.r3.5HG0484290	5H	447753987	447755676	+	WB01_000285_0991691	615	snp	G	A	CDS	synonymous_variant c.615G>A p.Ala205Ala
HORVU.MOREX.r3.5HG0484290	5H	447753987	447755676	+	WB01_000285_0991691	846	snp	A	C	CDS	synonymous_variant c.846A>C p.Val282Val
HORVU.MOREX.r3.5HG0484290	5H	447753987	447755676	+	WB01_000285_0991691	874	complex	CTC	TTG	CDS	synonymous_variant c.874_876delCTCinsTTG p.293
HORVU.MOREX.r3.5HG0484310	5H	447960774	447961358	-	WB01_000285_0802404
HORVU.MOREX.r3.5HG0484320	5H	447977521	447978710	-	WB01_000285_0785326
HORVU.MOREX.r3.5HG0484360	5H	448656414	448656771	+
HORVU.MOREX.r3.5HG0484370	5H	448725037	448740427	+	WB01_000285_0024857
HORVU.MOREX.r3.5HG0484380	5H	448733649	448735421	-
HORVU.MOREX.r3.5HG0484470	5H	449152474	449155046	+	WB01_004232_0132517	466	snp	C	T	CDS	missense_variant c.466C>T p.Arg156Cys
HORVU.MOREX.r3.5HG0484470	5H	449152474	449155046	+	WB01_004232_0132517	492	snp	C	T	CDS	synonymous_variant c.492C>T p.Ile164Ile
HORVU.MOREX.r3.5HG0484470	5H	449152474	449155046	+	WB01_004232_0132517	903	snp	A	G	CDS	synonymous_variant c.903A>G p.Arg301Arg
HORVU.MOREX.r3.5HG0484470	5H	449152474	449155046	+	WB01_004232_0132517	1788	snp	T	G	CDS	synonymous_variant c.1788T>G p.Leu596Leu
HORVU.MOREX.r3.5HG0484470	5H	449152474	449155046	+	WB01_004232_0132517	1803	snp	G	A	CDS	synonymous_variant c.1803G>A p.Arg601Arg
HORVU.MOREX.r3.5HG0484480	5H	449162106	449167428	+	WB01_004232_0144767	1402	snp	G	A	CDS	missense_variant c.1402G>A p.Gly468Arg
HORVU.MOREX.r3.5HG0484480	5H	449162106	449167428	+	WB01_004232_0144767	1524	snp	C	T	CDS	synonymous_variant c.1524C>T p.His508His
HORVU.MOREX.r3.5HG0484480	5H	449162106	449167428	+	WB01_004232_0144767	1635	snp	A	T	CDS	missense_variant c.1635A>T p.Gln545His
HORVU.MOREX.r3.5HG0484480	5H	449162106	449167428	+	WB01_004232_0144767	1931	snp	C	T	CDS	missense_variant c.1931C>T p.Ser644Phe
HORVU.MOREX.r3.5HG0484480	5H	449162106	449167428	+	WB01_004232_0144767	3039	snp	T	G	CDS	synonymous_variant c.3039T>G p.Leu1013Leu
HORVU.MOREX.r3.5HG0484480	5H	449162106	449167428	+	WB01_004232_0144767	3213	snp	T	C	CDS	synonymous_variant c.3213T>C p.Ile1071Ile
HORVU.MOREX.r3.5HG0484520	5H	449263395	449265833	+	WB01_004232_0248343	230	snp	C	T	CDS	missense_variant c.230C>T p.Ala77Val	description=Pentatricopeptide repeat-containing protein At1g74600%2C chloroplastic [Source:Projected from Arabidopsis thaliana (AT1G74600) UniProtKB/Swiss-Prot%3BAcc:Q9CA56]
HORVU.MOREX.r3.5HG0484520	5H	449263395	449265833	+	WB01_004232_0248343	469	snp	G	A	CDS	missense_variant c.469G>A p.Val157Ile	description=Pentatricopeptide repeat-containing protein At1g74600%2C chloroplastic [Source:Projected from Arabidopsis thaliana (AT1G74600) UniProtKB/Swiss-Prot%3BAcc:Q9CA56]
HORVU.MOREX.r3.5HG0484520	5H	449263395	449265833	+	WB01_004232_0248343	601	snp	C	T	CDS	missense_variant c.601C>T p.Arg201Cys	description=Pentatricopeptide repeat-containing protein At1g74600%2C chloroplastic [Source:Projected from Arabidopsis thaliana (AT1G74600) UniProtKB/Swiss-Prot%3BAcc:Q9CA56]
HORVU.MOREX.r3.5HG0484520	5H	449263395	449265833	+	WB01_004232_0248343	636	snp	A	G	CDS	synonymous_variant c.636A>G p.Ala212Ala	description=Pentatricopeptide repeat-containing protein At1g74600%2C chloroplastic [Source:Projected from Arabidopsis thaliana (AT1G74600) UniProtKB/Swiss-Prot%3BAcc:Q9CA56]
HORVU.MOREX.r3.5HG0484520	5H	449263395	449265833	+	WB01_004232_0248343	706	snp	T	C	CDS	missense_variant c.706T>C p.Trp236Arg	description=Pentatricopeptide repeat-containing protein At1g74600%2C chloroplastic [Source:Projected from Arabidopsis thaliana (AT1G74600) UniProtKB/Swiss-Prot%3BAcc:Q9CA56]
HORVU.MOREX.r3.5HG0484520	5H	449263395	449265833	+	WB01_004232_0248343	946	snp	C	T	CDS	missense_variant c.946C>T p.Arg316Cys	description=Pentatricopeptide repeat-containing protein At1g74600%2C chloroplastic [Source:Projected from Arabidopsis thaliana (AT1G74600) UniProtKB/Swiss-Prot%3BAcc:Q9CA56]
HORVU.MOREX.r3.5HG0484520	5H	449263395	449265833	+	WB01_004232_0248343	1013	snp	G	C	CDS	missense_variant c.1013G>C p.Ser338Thr	description=Pentatricopeptide repeat-containing protein At1g74600%2C chloroplastic [Source:Projected from Arabidopsis thaliana (AT1G74600) UniProtKB/Swiss-Prot%3BAcc:Q9CA56]
HORVU.MOREX.r3.5HG0484520	5H	449263395	449265833	+	WB01_004232_0248343	1251	snp	C	T	CDS	synonymous_variant c.1251C>T p.Ser417Ser	description=Pentatricopeptide repeat-containing protein At1g74600%2C chloroplastic [Source:Projected from Arabidopsis thaliana (AT1G74600) UniProtKB/Swiss-Prot%3BAcc:Q9CA56]
HORVU.MOREX.r3.5HG0484530	5H	449266426	449268675	-	WB01_004232_0251374	438	snp	C	TRUE	CDS	synonymous_variant c.438C>T p.Asp146Asp
HORVU.MOREX.r3.5HG0484540	5H	449271724	449275661	-	WB01_004232_0256948	234	snp	T	C	CDS	synonymous_variant c.234T>C p.Asn78Asn
HORVU.MOREX.r3.5HG0484540	5H	449271724	449275661	-	WB01_004232_0256948	251	complex	GTA	ATTCTGGATGTAAGC	CDS	stop_gained&disruptive_inframe_insertion c.251_253delGTAinsATTCTGGATGTAAGC p.Ser84_Lys85delinsAsnSerGlyCysLysGln
HORVU.MOREX.r3.5HG0484540	5H	449271724	449275661	-	WB01_004232_0256948	258	snp	C	T	CDS	synonymous_variant c.258C>T p.Asp86Asp
HORVU.MOREX.r3.5HG0484540	5H	449271724	449275661	-	WB01_004232_0256948	264	snp	T	C	CDS	synonymous_variant c.264T>C p.Asn88Asn
HORVU.MOREX.r3.5HG0484540	5H	449271724	449275661	-	WB01_004232_0256948	390	snp	A	G	CDS	synonymous_variant c.390A>G p.Val130Val
HORVU.MOREX.r3.5HG0484540	5H	449271724	449275661	-	WB01_004232_0256948	395	snp	A	T	CDS	missense_variant c.395A>T p.Tyr132Phe
HORVU.MOREX.r3.5HG0484540	5H	449271724	449275661	-	WB01_004232_0256948	414	snp	C	T	CDS	synonymous_variant c.414C>T p.Thr138Thr
HORVU.MOREX.r3.5HG0484540	5H	449271724	449275661	-	WB01_004232_0256948	432	snp	G	A	CDS	synonymous_variant c.432G>A p.Glu144Glu
HORVU.MOREX.r3.5HG0484540	5H	449271724	449275661	-	WB01_004232_0256948	918	snp	A	G	CDS	synonymous_variant c.918A>G p.Gly306Gly
HORVU.MOREX.r3.5HG0484550	5H	449275787	449279211	+	WB01_004232_0260650	514	snp	C	A	CDS	missense_variant c.514C>A p.Leu172Met
HORVU.MOREX.r3.5HG0484590	5H	449708525	449710313	-	WB01_004447_0281194	201	snp	A	G	CDS	synonymous_variant c.201A>G p.Pro67Pro
HORVU.MOREX.r3.5HG0484590	5H	449708525	449710313	-	WB01_004447_0281194	339	snp	C	A	CDS	synonymous_variant c.339C>A p.Val113Val
HORVU.MOREX.r3.5HG0484590	5H	449708525	449710313	-	WB01_004447_0281194	384	snp	A	G	CDS	synonymous_variant c.384A>G p.Ala128Ala
HORVU.MOREX.r3.5HG0484590	5H	449708525	449710313	-	WB01_004447_0281194	473	snp	G	A	CDS	missense_variant c.473G>A p.Gly158Asp
HORVU.MOREX.r3.5HG0484590	5H	449708525	449710313	-	WB01_004447_0281194	494	snp	C	G	CDS	missense_variant c.494C>G p.Thr165Ser
HORVU.MOREX.r3.5HG0484590	5H	449708525	449710313	-	WB01_004447_0281194	710	snp	G	A	CDS	missense_variant c.710G>A p.Arg237Gln
HORVU.MOREX.r3.5HG0484590	5H	449708525	449710313	-	WB01_004447_0281194	855	snp	G	C	CDS	missense_variant c.855G>C p.Gln285His
HORVU.MOREX.r3.5HG0484590	5H	449708525	449710313	-	WB01_004447_0281194	939	snp	A	G	CDS	synonymous_variant c.939A>G p.Thr313Thr
HORVU.MOREX.r3.5HG0484600	5H	449710566	449715915	-	WB01_004447_0283419
HORVU.MOREX.r3.5HG0484610	5H	449750788	449752290	-	WB01_004447_0313897	626	snp	T	C	CDS	missense_variant c.626T>C p.Phe209Ser	description=Pentatricopeptide repeat-containing protein At2g36730 [Source:Projected from Arabidopsis thaliana (AT2G36730) UniProtKB/Swiss-Prot%3BAcc:Q9ZQA1]
HORVU.MOREX.r3.5HG0484610	5H	449750788	449752290	-	WB01_004447_0313897	1393	snp	A	G	CDS	missense_variant c.1393A>G p.Asn465Asp	description=Pentatricopeptide repeat-containing protein At2g36730 [Source:Projected from Arabidopsis thaliana (AT2G36730) UniProtKB/Swiss-Prot%3BAcc:Q9ZQA1]
HORVU.MOREX.r3.5HG0484620	5H	449760330	449761456	-	WB01_004447_0323799
HORVU.MOREX.r3.5HG0484630	5H	450000908	450001291	+	WB01_004447_0583219
HORVU.MOREX.r3.5HG0484640	5H	450120630	450121468	+	WB01_016350_0000712	196	snp	A	G	CDS	missense_variant c.196A>G p.Thr66Ala
HORVU.MOREX.r3.5HG0484660	5H	450161147	450163047	-	WB01_004447_0622917	258	snp	T	C	CDS	synonymous_variant c.258T>C p.Ala86Ala
HORVU.MOREX.r3.5HG0484660	5H	450161147	450163047	-	WB01_004447_0622917	289	snp	A	G	CDS	missense_variant c.289A>G p.Ile97Val
HORVU.MOREX.r3.5HG0484660	5H	450161147	450163047	-	WB01_004447_0622917	627	snp	C	T	CDS	synonymous_variant c.627C>T p.Phe209Phe
HORVU.MOREX.r3.5HG0484660	5H	450161147	450163047	-	WB01_004447_0622917	750	snp	A	C	CDS	synonymous_variant c.750A>C p.Thr250Thr
HORVU.MOREX.r3.5HG0484660	5H	450161147	450163047	-	WB01_004447_0622917	1203	snp	T	C	CDS	synonymous_variant c.1203T>C p.Val401Val
HORVU.MOREX.r3.5HG0484660	5H	450161147	450163047	-	WB01_004447_0622917	1210	snp	A	G	CDS	missense_variant c.1210A>G p.Thr404Ala
HORVU.MOREX.r3.5HG0484660	5H	450161147	450163047	-	WB01_004447_0622917	1224	snp	A	G	CDS	synonymous_variant c.1224A>G p.Ala408Ala
HORVU.MOREX.r3.5HG0484690	5H	450254262	450255085	+	WB01_004447_0720285
HORVU.MOREX.r3.5HG0484700	5H	450277338	450280663	+	WB01_004447_0743296	1230	snp	C	TRUE	CDS	synonymous_variant c.1230C>T p.Ile410Ile	description=O-fucosyltransferase 31 [Source:Projected from Arabidopsis thaliana (AT4G24530) UniProtKB/Swiss-Prot%3BAcc:Q7Y030]
HORVU.MOREX.r3.5HG0484750	5H	450685469	450687942	+	WB01_000369_0261828
HORVU.MOREX.r3.5HG0484760	5H	450795938	450798170	+	WB01_000369_0143224	639	del	TGGTACGATAACATTTGATGATTTCCTATGGGCGTTCGGA	TRUE	CDS	disruptive_inframe_deletion c.641_679delGTACGATAACATTTGATGATTTCCTATGGGCGTTCGGAG p.Gly214_Gly226del	description=[Fructose-bisphosphate aldolase]-lysine N-methyltransferase%2C chloroplastic [Source:Projected from Arabidopsis thaliana (AT1G14030) UniProtKB/Swiss-Prot%3BAcc:Q9XI84]
HORVU.MOREX.r3.5HG0484770	5H	450799168	450801027	-	WB01_000369_0140333
HORVU.MOREX.r3.5HG0484800	5H	450885933	450886410	+	WB01_000369_0055456
HORVU.MOREX.r3.5HG0484810	5H	451127876	451133332	+	WB01_004589_0224018
HORVU.MOREX.r3.5HG0484820	5H	451134614	451136236	+
HORVU.MOREX.r3.5HG0484830	5H	451136642	451138605	-	WB01_004589_0231323
HORVU.MOREX.r3.5HG0484850	5H	451154263	451188880	+	WB01_007573_0211955	1000	snp	C	A	CDS	missense_variant c.1000C>A p.Pro334Thr
HORVU.MOREX.r3.5HG0484870	5H	451193284	451193676	-
HORVU.MOREX.r3.5HG0484900	5H	451346181	451347398	+	WB01_007573_0051818
HORVU.MOREX.r3.5HG0484930	5H	451487476	451490406	+	WB01_000164_0200543	128	complex	TC	CG	CDS	missense_variant c.128_129delTCinsCG p.Val43Ala
HORVU.MOREX.r3.5HG0484930	5H	451487476	451490406	+	WB01_000164_0200543	236	snp	C	T	CDS	missense_variant c.236C>T p.Ala79Val
HORVU.MOREX.r3.5HG0484930	5H	451487476	451490406	+	WB01_000164_0200543	243	snp	A	G	CDS	synonymous_variant c.243A>G p.Gly81Gly
HORVU.MOREX.r3.5HG0484930	5H	451487476	451490406	+	WB01_000164_0200543	639	snp	G	T	CDS	synonymous_variant c.639G>T p.Val213Val
HORVU.MOREX.r3.5HG0484950	5H	451664786	451668444	-	WB01_000164_0010442	46	snp	A	G	CDS	missense_variant c.46A>G p.Asn16Asp
HORVU.MOREX.r3.5HG0484950	5H	451664786	451668444	-	WB01_000164_0010442	68	snp	G	A	CDS	missense_variant c.68G>A p.Arg23His
HORVU.MOREX.r3.5HG0484950	5H	451664786	451668444	-	WB01_000164_0010442	102	snp	A	G	CDS	synonymous_variant c.102A>G p.Thr34Thr
HORVU.MOREX.r3.5HG0484950	5H	451664786	451668444	-	WB01_000164_0010442	120	snp	G	A	CDS	synonymous_variant c.120G>A p.Thr40Thr
HORVU.MOREX.r3.5HG0484950	5H	451664786	451668444	-	WB01_000164_0010442	128	snp	A	G	CDS	missense_variant c.128A>G p.Asp43Gly
HORVU.MOREX.r3.5HG0484950	5H	451664786	451668444	-	WB01_000164_0010442	137	snp	G	T	CDS	missense_variant c.137G>T p.Gly46Val
HORVU.MOREX.r3.5HG0484950	5H	451664786	451668444	-	WB01_000164_0010442	204	snp	G	A	CDS	synonymous_variant c.204G>A p.Thr68Thr
HORVU.MOREX.r3.5HG0484950	5H	451664786	451668444	-	WB01_000164_0010442	221	snp	G	A	CDS	missense_variant c.221G>A p.Arg74Lys
HORVU.MOREX.r3.5HG0484950	5H	451664786	451668444	-	WB01_000164_0010442	509	snp	C	A	CDS	missense_variant c.509C>A p.Thr170Lys
HORVU.MOREX.r3.5HG0484950	5H	451664786	451668444	-	WB01_000164_0010442	670	snp	A	G	CDS	missense_variant c.670A>G p.Asn224Asp
HORVU.MOREX.r3.5HG0484950	5H	451664786	451668444	-	WB01_000164_0010442	761	snp	G	T	CDS	missense_variant c.761G>T p.Trp254Leu
HORVU.MOREX.r3.5HG0484950	5H	451664786	451668444	-	WB01_000164_0010442	856	snp	C	G	CDS	missense_variant c.856C>G p.Gln286Glu
HORVU.MOREX.r3.5HG0484950	5H	451664786	451668444	-	WB01_000164_0010442	871	snp	G	A	CDS	missense_variant c.871G>A p.Ala291Thr
HORVU.MOREX.r3.5HG0484980	5H	451997214	451997921	-
HORVU.MOREX.r3.5HG0484990	5H	452194626	452199535	-	WB01_000800_0373722	1150	snp	G	A	CDS	missense_variant c.1150G>A p.Glu384Lys
HORVU.MOREX.r3.5HG0484990	5H	452194626	452199535	-	WB01_000800_0373722	1168	snp	T	C	CDS	missense_variant c.1168T>C p.Cys390Arg
HORVU.MOREX.r3.5HG0485000	5H	452225774	452230677	-
HORVU.MOREX.r3.5HG0485050	5H	452402885	452404385	-	WB01_006851_0205801	456	snp	G	A	CDS	synonymous_variant c.456G>A p.Val152Val
HORVU.MOREX.r3.5HG0485070	5H	452513032	452513550	+
HORVU.MOREX.r3.5HG0485100	5H	452662185	452662631	+	WB01_009501_0054434
HORVU.MOREX.r3.5HG0485110	5H	452676340	452677287	-	WB01_009501_0068442	439	snp	G	A	CDS	missense_variant c.439G>A p.Asp147Asn
HORVU.MOREX.r3.5HG0485120	5H	452677858	452678271	+	WB01_009501_0069840	41	snp	T	C	CDS	missense_variant c.41T>C p.Val14Ala
HORVU.MOREX.r3.5HG0485120	5H	452677858	452678271	+	WB01_009501_0069840	167	snp	C	A	CDS	missense_variant c.167C>A p.Ala56Asp
HORVU.MOREX.r3.5HG0485130	5H	452763321	452764619	-	WB01_017024_0041112	255	snp	C	G	CDS	synonymous_variant c.255C>G p.Ser85Ser
HORVU.MOREX.r3.5HG0485130	5H	452763321	452764619	-	WB01_017024_0041112	377	snp	C	T	CDS	missense_variant c.377C>T p.Ala126Val
HORVU.MOREX.r3.5HG0485130	5H	452763321	452764619	-	WB01_017024_0041112	438	snp	C	T	CDS	synonymous_variant c.438C>T p.Gly146Gly
HORVU.MOREX.r3.5HG0485130	5H	452763321	452764619	-	WB01_017024_0041112	750	snp	C	G	CDS	missense_variant c.750C>G p.Phe250Leu
HORVU.MOREX.r3.5HG0485130	5H	452763321	452764619	-	WB01_017024_0041112	757	complex	GC	AT	CDS	missense_variant c.757_758delGCinsAT p.Ala253Met
HORVU.MOREX.r3.5HG0485170	5H	453106210	453107449	+	WB01_003687_0265052
HORVU.MOREX.r3.5HG0485180	5H	453114583	453114975	+	WB01_003687_0273377	132	snp	A	G	CDS	synonymous_variant c.132A>G p.Glu44Glu
HORVU.MOREX.r3.5HG0485200	5H	453308723	453310550	+	WB01_004139_0150593	195	snp	TRUE	C	CDS	synonymous_variant c.195T>C p.His65His
HORVU.MOREX.r3.5HG0485210	5H	453312883	453316568	-	WB01_004139_0154907
HORVU.MOREX.r3.5HG0485220	5H	453412249	453415271	+	WB01_004139_0234346	429	snp	T	C	CDS	synonymous_variant c.429T>C p.Asp143Asp
HORVU.MOREX.r3.5HG0485220	5H	453412249	453415271	+	WB01_004139_0234346	571	snp	A	G	CDS	missense_variant c.571A>G p.Ser191Gly
HORVU.MOREX.r3.5HG0485220	5H	453412249	453415271	+	WB01_004139_0234346	1383	snp	C	T	CDS	synonymous_variant c.1383C>T p.Val461Val
HORVU.MOREX.r3.5HG0485230	5H	453471917	453473263	+	WB01_004139_0296153	839	snp	C	T	CDS	missense_variant c.839C>T p.Ala280Val
HORVU.MOREX.r3.5HG0485230	5H	453471917	453473263	+	WB01_004139_0296153	853	snp	C	T	CDS	missense_variant c.853C>T p.Pro285Ser
HORVU.MOREX.r3.5HG0485230	5H	453471917	453473263	+	WB01_004139_0296153	858	complex	GGCGGCG	A	CDS	conservative_inframe_deletion&synonymous_variant c.858_864delGGCGGCGinsA p.Ala287_Ala288del
HORVU.MOREX.r3.5HG0485230	5H	453471917	453473263	+	WB01_004139_0296153	907	complex	TCGT	CCGC	CDS	missense_variant c.907_910delTCGTinsCCGC p.SerPhe303ProLeu
HORVU.MOREX.r3.5HG0485230	5H	453471917	453473263	+	WB01_004139_0296153	1002	snp	A	C	CDS	synonymous_variant c.1002A>C p.Val334Val
HORVU.MOREX.r3.5HG0485230	5H	453471917	453473263	+	WB01_004139_0296153	1017	snp	C	A	CDS	synonymous_variant c.1017C>A p.Leu339Leu
HORVU.MOREX.r3.5HG0485230	5H	453471917	453473263	+	WB01_004139_0296153	1024	snp	A	T	CDS	missense_variant c.1024A>T p.Thr342Ser
HORVU.MOREX.r3.5HG0485240	5H	453476773	453478193	+
HORVU.MOREX.r3.5HG0485250	5H	453479919	453480473	+
HORVU.MOREX.r3.5HG0485260	5H	453485995	453487278	-	WB01_004139_0310938	848	snp	C	TRUE	CDS	missense_variant c.848C>T p.Pro283Leu
HORVU.MOREX.r3.5HG0485270	5H	453548712	453548984	-
HORVU.MOREX.r3.5HG0485290	5H	453576170	453576765	-	WB01_000500_1080197
HORVU.MOREX.r3.5HG0485300	5H	453583361	453584198	-
HORVU.MOREX.r3.5HG0485330	5H	453679251	453683535	+	WB01_003241_0346681	1437	snp	G	A	CDS	synonymous_variant c.1437G>A p.Gln479Gln
HORVU.MOREX.r3.5HG0485330	5H	453679251	453683535	+	WB01_003241_0346681	1873	snp	G	C	CDS	missense_variant c.1873G>C p.Val625Leu
HORVU.MOREX.r3.5HG0485360	5H	453689022	453689550	-
HORVU.MOREX.r3.5HG0485390	5H	453745992	453747388	-	WB01_003241_0288435	151	snp	C	T	CDS	synonymous_variant c.151C>T p.Leu51Leu
HORVU.MOREX.r3.5HG0485390	5H	453745992	453747388	-	WB01_003241_0288435	259	snp	A	T	CDS	missense_variant c.259A>T p.Thr87Ser
HORVU.MOREX.r3.5HG0485390	5H	453745992	453747388	-	WB01_003241_0288435	357	del	CGCGGCG	C	CDS	conservative_inframe_deletion c.364_369delGCGGCG p.Ala122_Ala123del
HORVU.MOREX.r3.5HG0485390	5H	453745992	453747388	-	WB01_003241_0288435	464	ins	C	CCGG	CDS	conservative_inframe_insertion c.478_480dupGGC p.Gly160dup
HORVU.MOREX.r3.5HG0485390	5H	453745992	453747388	-	WB01_003241_0288435	546	snp	G	A	CDS	synonymous_variant c.546G>A p.Gln182Gln
HORVU.MOREX.r3.5HG0485410	5H	454028276	454028710	+
HORVU.MOREX.r3.5HG0485420	5H	454028743	454029402	+
HORVU.MOREX.r3.5HG0485450	5H	454066062	454066760	-	WB01_001305_0090520	277	snp	G	A	CDS	missense_variant c.277G>A p.Val93Ile
HORVU.MOREX.r3.5HG0485460	5H	454077648	454088205	-	WB01_001305_0105975	2508	snp	C	T	CDS	synonymous_variant c.2508C>T p.Ile836Ile
HORVU.MOREX.r3.5HG0485460	5H	454077648	454088205	-	WB01_001305_0105975	3192	snp	T	C	CDS	synonymous_variant c.3192T>C p.His1064His
HORVU.MOREX.r3.5HG0485460	5H	454077648	454088205	-	WB01_001305_0105975	3723	snp	A	G	CDS	synonymous_variant c.3723A>G p.Ala1241Ala
HORVU.MOREX.r3.5HG0485460	5H	454077648	454088205	-	WB01_001305_0105975	3864	snp	T	C	CDS	synonymous_variant c.3864T>C p.Ile1288Ile
HORVU.MOREX.r3.5HG0485460	5H	454077648	454088205	-	WB01_001305_0105975	3903	snp	T	C	CDS	synonymous_variant c.3903T>C p.Val1301Val
HORVU.MOREX.r3.5HG0485460	5H	454077648	454088205	-	WB01_001305_0105975	3993	snp	C	T	CDS	synonymous_variant c.3993C>T p.Phe1331Phe
HORVU.MOREX.r3.5HG0485460	5H	454077648	454088205	-	WB01_001305_0105975	4371	snp	A	G	CDS	synonymous_variant c.4371A>G p.Ala1457Ala
HORVU.MOREX.r3.5HG0485460	5H	454077648	454088205	-	WB01_001305_0105975	4503	snp	A	G	CDS	synonymous_variant c.4503A>G p.Ala1501Ala
HORVU.MOREX.r3.5HG0485460	5H	454077648	454088205	-	WB01_001305_0105975	4728	snp	C	T	CDS	synonymous_variant c.4728C>T p.Cys1576Cys
HORVU.MOREX.r3.5HG0485470	5H	454112008	454112501	+
HORVU.MOREX.r3.5HG0485480	5H	454201776	454202994	-	WB01_006750_0134349	175	complex	CAT	TGC	CDS	missense_variant c.175_177delCATinsTGC p.His59Cys
HORVU.MOREX.r3.5HG0485480	5H	454201776	454202994	-	WB01_006750_0134349	182	complex	GCGT	ACGC	CDS	missense_variant c.182_185delGCGTinsACGC p.ArgVal61HisAla
HORVU.MOREX.r3.5HG0485480	5H	454201776	454202994	-	WB01_006750_0134349	207	snp	G	A	CDS	synonymous_variant c.207G>A p.Glu69Glu
HORVU.MOREX.r3.5HG0485480	5H	454201776	454202994	-	WB01_006750_0134349	241	snp	G	C	CDS	missense_variant c.241G>C p.Ala81Pro
HORVU.MOREX.r3.5HG0485480	5H	454201776	454202994	-	WB01_006750_0134349	273	snp	C	T	CDS	synonymous_variant c.273C>T p.Asp91Asp
HORVU.MOREX.r3.5HG0485480	5H	454201776	454202994	-	WB01_006750_0134349	286	complex	CTA	AGG	CDS	missense_variant c.286_288delCTAinsAGG p.Leu96Arg
HORVU.MOREX.r3.5HG0485480	5H	454201776	454202994	-	WB01_006750_0134349	297	complex	AAG	CAT	CDS	missense_variant c.297_299delAAGinsCAT p.Glrg99HisMet
HORVU.MOREX.r3.5HG0485480	5H	454201776	454202994	-	WB01_006750_0134349	356	snp	C	G	CDS	missense_variant c.356C>G p.Thr119Ser
HORVU.MOREX.r3.5HG0485480	5H	454201776	454202994	-	WB01_006750_0134349	384	snp	G	T	CDS	missense_variant c.384G>T p.Glu128Asp
HORVU.MOREX.r3.5HG0485480	5H	454201776	454202994	-	WB01_006750_0134349	456	snp	C	T	CDS	synonymous_variant c.456C>T p.Thr152Thr
HORVU.MOREX.r3.5HG0485480	5H	454201776	454202994	-	WB01_006750_0134349	537	snp	A	G	CDS	synonymous_variant c.537A>G p.Lys179Lys
HORVU.MOREX.r3.5HG0485480	5H	454201776	454202994	-	WB01_006750_0134349	552	snp	C	T	CDS	synonymous_variant c.552C>T p.Ile184Ile
HORVU.MOREX.r3.5HG0485480	5H	454201776	454202994	-	WB01_006750_0134349	568	snp	G	A	CDS	missense_variant c.568G>A p.Glu190Lys
HORVU.MOREX.r3.5HG0485480	5H	454201776	454202994	-	WB01_006750_0134349	646	complex	GG	AA	CDS	missense_variant c.646_647delGGinsAA p.Gly216Lys
HORVU.MOREX.r3.5HG0485480	5H	454201776	454202994	-	WB01_006750_0134349	691	complex	GT	CA	CDS	missense_variant c.691_692delGTinsCA p.Val231Gln
HORVU.MOREX.r3.5HG0485480	5H	454201776	454202994	-	WB01_006750_0134349	697	snp	G	A	CDS	missense_variant c.697G>A p.Val233Met
HORVU.MOREX.r3.5HG0485480	5H	454201776	454202994	-	WB01_006750_0134349	709	snp	A	G	CDS	missense_variant c.709A>G p.Arg237Gly
HORVU.MOREX.r3.5HG0485480	5H	454201776	454202994	-	WB01_006750_0134349	717	snp	G	A	CDS	synonymous_variant c.717G>A p.Ala239Ala
HORVU.MOREX.r3.5HG0485480	5H	454201776	454202994	-	WB01_006750_0134349	763	snp	G	A	CDS	missense_variant c.763G>A p.Glu255Lys
HORVU.MOREX.r3.5HG0485480	5H	454201776	454202994	-	WB01_006750_0134349	773	snp	A	G	CDS	missense_variant c.773A>G p.Lys258Arg
HORVU.MOREX.r3.5HG0485480	5H	454201776	454202994	-	WB01_006750_0134349	793	snp	C	A	CDS	missense_variant c.793C>A p.Leu265Ile
HORVU.MOREX.r3.5HG0485480	5H	454201776	454202994	-	WB01_006750_0134349	837	snp	G	T	CDS	synonymous_variant c.837G>T p.Val279Val
HORVU.MOREX.r3.5HG0485480	5H	454201776	454202994	-	WB01_006750_0134349	846	snp	G	A	CDS	synonymous_variant c.846G>A p.Lys282Lys
HORVU.MOREX.r3.5HG0485480	5H	454201776	454202994	-	WB01_006750_0134349	856	snp	G	A	CDS	missense_variant c.856G>A p.Ala286Thr
HORVU.MOREX.r3.5HG0485480	5H	454201776	454202994	-	WB01_006750_0134349	871	snp	A	G	CDS	missense_variant c.871A>G p.Asn291Asp
HORVU.MOREX.r3.5HG0485480	5H	454201776	454202994	-	WB01_006750_0134349	931	snp	G	A	CDS	missense_variant c.931G>A p.Glu311Lys
HORVU.MOREX.r3.5HG0485480	5H	454201776	454202994	-	WB01_006750_0134349	956	snp	C	T	CDS	missense_variant c.956C>T p.Ser319Phe
HORVU.MOREX.r3.5HG0485480	5H	454201776	454202994	-	WB01_006750_0134349	994	snp	C	A	CDS	missense_variant c.994C>A p.Gln332Lys
HORVU.MOREX.r3.5HG0485480	5H	454201776	454202994	-	WB01_006750_0134349	1017	snp	G	A	CDS	synonymous_variant c.1017G>A p.Ala339Ala
HORVU.MOREX.r3.5HG0485500	5H	454327635	454328688	-	WB01_001305_0365390	358	snp	C	A	CDS	synonymous_variant c.358C>A p.Arg120Arg
HORVU.MOREX.r3.5HG0485510	5H	454342257	454346266	+	WB01_001305_0379720	259	snp	A	G	CDS	missense_variant c.259A>G p.Ser87Gly
HORVU.MOREX.r3.5HG0485510	5H	454342257	454346266	+	WB01_001305_0379720	419	snp	G	A	CDS	missense_variant c.419G>A p.Arg140His
HORVU.MOREX.r3.5HG0485520	5H	454383477	454384316	-	WB01_001305_0439164
HORVU.MOREX.r3.5HG0485530	5H	454384538	454386632	-
HORVU.MOREX.r3.5HG0485540	5H	454387444	454389504	-
HORVU.MOREX.r3.5HG0485560	5H	454442162	454442641	+	WB01_001305_0489556	178	ins	C	CACCAGCACG	CDS	disruptive_inframe_insertion c.182_183insGCACGACCA p.His60_His61insGlnHisAsp
HORVU.MOREX.r3.5HG0485560	5H	454442162	454442641	+	WB01_001305_0489556	315	snp	C	T	CDS	synonymous_variant c.315C>T p.His105His
HORVU.MOREX.r3.5HG0485570	5H	454636568	454637170	+	WB01_008953_0117394	104	snp	G	A	CDS	missense_variant c.104G>A p.Ser35Asn
HORVU.MOREX.r3.5HG0485570	5H	454636568	454637170	+	WB01_008953_0117394	115	snp	G	A	CDS	missense_variant c.115G>A p.Gly39Ser
HORVU.MOREX.r3.5HG0485570	5H	454636568	454637170	+	WB01_008953_0117394	182	snp	G	A	CDS	missense_variant c.182G>A p.Ser61Asn
HORVU.MOREX.r3.5HG0485570	5H	454636568	454637170	+	WB01_008953_0117394	221	complex	ACGAG	GCGAC	CDS	missense_variant c.221_225delACGAGinsGCGAC p.AspGlu74GlyAsp
HORVU.MOREX.r3.5HG0485570	5H	454636568	454637170	+	WB01_008953_0117394	248	snp	C	A	CDS	missense_variant c.248C>A p.Ala83Asp
HORVU.MOREX.r3.5HG0485570	5H	454636568	454637170	+	WB01_008953_0117394	370	snp	T	C	CDS	missense_variant c.370T>C p.Ser124Pro
HORVU.MOREX.r3.5HG0485570	5H	454636568	454637170	+	WB01_008953_0117394	408	snp	C	T	CDS	synonymous_variant c.408C>T p.His136His
HORVU.MOREX.r3.5HG0485570	5H	454636568	454637170	+	WB01_008953_0117394	421	snp	A	T	CDS	missense_variant c.421A>T p.Met141Leu
HORVU.MOREX.r3.5HG0485570	5H	454636568	454637170	+	WB01_008953_0117394	455	snp	C	T	CDS	missense_variant c.455C>T p.Pro152Leu
HORVU.MOREX.r3.5HG0485570	5H	454636568	454637170	+	WB01_008953_0117394	461	snp	A	G	CDS	missense_variant c.461A>G p.Gln154Arg
HORVU.MOREX.r3.5HG0485570	5H	454636568	454637170	+	WB01_008953_0117394	501	snp	G	C	CDS	missense_variant c.501G>C p.Gln167His
HORVU.MOREX.r3.5HG0485580	5H	454639103	454640676	+	WB01_008953_0128916	299	snp	C	T	CDS	missense_variant c.299C>T p.Thr100Ile
HORVU.MOREX.r3.5HG0485580	5H	454639103	454640676	+	WB01_008953_0128916	343	snp	C	A	CDS	missense_variant c.343C>A p.His115Asn
HORVU.MOREX.r3.5HG0485580	5H	454639103	454640676	+	WB01_008953_0128916	592	snp	G	A	CDS	missense_variant c.592G>A p.Ala198Thr
HORVU.MOREX.r3.5HG0485580	5H	454639103	454640676	+	WB01_008953_0128916	613	snp	C	T	CDS	missense_variant c.613C>T p.Arg205Trp
HORVU.MOREX.r3.5HG0485580	5H	454639103	454640676	+	WB01_008953_0128916	663	snp	C	T	CDS	synonymous_variant c.663C>T p.Ile221Ile
HORVU.MOREX.r3.5HG0485620	5H	455223726	455224829	+
HORVU.MOREX.r3.5HG0485660	5H	455426755	455431484	+	WB01_005201_0069809	564	snp	G	A	CDS	synonymous_variant c.564G>A p.Leu188Leu
HORVU.MOREX.r3.5HG0485660	5H	455426755	455431484	+	WB01_005201_0069809	981	snp	A	T	CDS	synonymous_variant c.981A>T p.Thr327Thr
HORVU.MOREX.r3.5HG0485660	5H	455426755	455431484	+	WB01_005201_0069809	1405	snp	C	T	CDS	missense_variant c.1405C>T p.Leu469Phe
HORVU.MOREX.r3.5HG0485660	5H	455426755	455431484	+	WB01_005201_0069809	1602	snp	C	T	CDS	synonymous_variant c.1602C>T p.Leu534Leu
HORVU.MOREX.r3.5HG0485660	5H	455426755	455431484	+	WB01_005201_0069809	1668	snp	G	A	CDS	missense_variant c.1668G>A p.Met556Ile
HORVU.MOREX.r3.5HG0485660	5H	455426755	455431484	+	WB01_005201_0069809	1722	snp	C	G	CDS	synonymous_variant c.1722C>G p.Leu574Leu
HORVU.MOREX.r3.5HG0485660	5H	455426755	455431484	+	WB01_005201_0069809	1791	snp	A	C	CDS	synonymous_variant c.1791A>C p.Ile597Ile
HORVU.MOREX.r3.5HG0485690	5H	455454731	455457128	+	WB01_028171_0021806	480	snp	A	C	CDS	synonymous_variant c.480A>C p.Arg160Arg
HORVU.MOREX.r3.5HG0485690	5H	455454731	455457128	+	WB01_028171_0021806	540	del	GGTACCACGAAGCAACCTATCC	G	CDS	conservative_inframe_deletion c.541_561delGTACCACGAAGCAACCTATCC p.Val181_Ser187del
HORVU.MOREX.r3.5HG0485690	5H	455454731	455457128	+	WB01_028171_0021806	757	snp	A	G	CDS	missense_variant c.757A>G p.Thr253Ala
HORVU.MOREX.r3.5HG0485700	5H	455670254	455674354	+	WB01_001125_0042858
HORVU.MOREX.r3.5HG0485710	5H	455675067	455677482	+	WB01_001125_0039503	411	snp	T	G	CDS	missense_variant c.411T>G p.Asp137Glu	description=PHD finger protein MALE STERILITY 1 [Source:Projected from Arabidopsis thaliana (AT5G22260) UniProtKB/Swiss-Prot%3BAcc:Q9FMS5]
HORVU.MOREX.r3.5HG0485710	5H	455675067	455677482	+	WB01_001125_0039503	686	snp	G	T	CDS	missense_variant c.686G>T p.Arg229Met	description=PHD finger protein MALE STERILITY 1 [Source:Projected from Arabidopsis thaliana (AT5G22260) UniProtKB/Swiss-Prot%3BAcc:Q9FMS5]
HORVU.MOREX.r3.5HG0485710	5H	455675067	455677482	+	WB01_001125_0039503	777	snp	G	A	CDS	synonymous_variant c.777G>A p.Pro259Pro	description=PHD finger protein MALE STERILITY 1 [Source:Projected from Arabidopsis thaliana (AT5G22260) UniProtKB/Swiss-Prot%3BAcc:Q9FMS5]
HORVU.MOREX.r3.5HG0485710	5H	455675067	455677482	+	WB01_001125_0039503	1225	snp	T	G	CDS	missense_variant c.1225T>G p.Ser409Ala	description=PHD finger protein MALE STERILITY 1 [Source:Projected from Arabidopsis thaliana (AT5G22260) UniProtKB/Swiss-Prot%3BAcc:Q9FMS5]
HORVU.MOREX.r3.5HG0485710	5H	455675067	455677482	+	WB01_001125_0039503	1278	snp	A	G	CDS	synonymous_variant c.1278A>G p.Arg426Arg	description=PHD finger protein MALE STERILITY 1 [Source:Projected from Arabidopsis thaliana (AT5G22260) UniProtKB/Swiss-Prot%3BAcc:Q9FMS5]
HORVU.MOREX.r3.5HG0485710	5H	455675067	455677482	+	WB01_001125_0039503	1467	snp	A	G	CDS	synonymous_variant c.1467A>G p.Val489Val	description=PHD finger protein MALE STERILITY 1 [Source:Projected from Arabidopsis thaliana (AT5G22260) UniProtKB/Swiss-Prot%3BAcc:Q9FMS5]
HORVU.MOREX.r3.5HG0485710	5H	455675067	455677482	+	WB01_001125_0039503	1677	snp	C	G	CDS	missense_variant c.1677C>G p.Asp559Glu	description=PHD finger protein MALE STERILITY 1 [Source:Projected from Arabidopsis thaliana (AT5G22260) UniProtKB/Swiss-Prot%3BAcc:Q9FMS5]
HORVU.MOREX.r3.5HG0485730	5H	456055817	456059003	+	WB01_005179_0341771	1371	snp	A	G	CDS	synonymous_variant c.1371A>G p.Val457Val
HORVU.MOREX.r3.5HG0485740	5H	456402953	456405153	+	WB01_005683_0239963
HORVU.MOREX.r3.5HG0485760	5H	456406361	456411069	-	WB01_005683_0233008	270	snp	T	C	CDS	synonymous_variant c.270T>C p.Tyr90Tyr
HORVU.MOREX.r3.5HG0485760	5H	456406361	456411069	-	WB01_005683_0233008	1275	snp	C	T	CDS	synonymous_variant c.1275C>T p.Thr425Thr
HORVU.MOREX.r3.5HG0485760	5H	456406361	456411069	-	WB01_005683_0233008	1396	snp	G	A	CDS	missense_variant c.1396G>A p.Asp466Asn
HORVU.MOREX.r3.5HG0485760	5H	456406361	456411069	-	WB01_005683_0233008	1495	snp	C	T	CDS	missense_variant c.1495C>T p.Pro499Ser
HORVU.MOREX.r3.5HG0485760	5H	456406361	456411069	-	WB01_005683_0233008	1623	snp	G	A	CDS	synonymous_variant c.1623G>A p.Ser541Ser
HORVU.MOREX.r3.5HG0485770	5H	456460341	456461200	+	WB01_005683_0193680
HORVU.MOREX.r3.5HG0485780	5H	456475375	456476863	-	WB01_005683_0178870	377	snp	G	C	CDS	missense_variant c.377G>C p.Arg126Thr
HORVU.MOREX.r3.5HG0485780	5H	456475375	456476863	-	WB01_005683_0178870	613	snp	A	G	CDS	missense_variant c.613A>G p.Ser205Gly
HORVU.MOREX.r3.5HG0485790	5H	456496504	456497999	+	WB01_005683_0160128	144	snp	G	A	CDS	synonymous_variant c.144G>A p.Thr48Thr
HORVU.MOREX.r3.5HG0485790	5H	456496504	456497999	+	WB01_005683_0160128	317	snp	C	G	CDS	missense_variant c.317C>G p.Ala106Gly
HORVU.MOREX.r3.5HG0485790	5H	456496504	456497999	+	WB01_005683_0160128	682	del	GAGGTGATCACCAACGGCAGGTACAAGAGCGTGCTCCACCGCGTGGTCGCGC	G	CDS	conservative_inframe_deletion c.685_735delGTGATCACCAACGGCAGGTACAAGAGCGTGCTCCACCGCGTGGTCGCGCAG p.Val229_Gln245del
HORVU.MOREX.r3.5HG0485800	5H	456736802	456742063	+	WB01_002639_0100911	909	snp	TRUE	C	CDS	synonymous_variant c.909T>C p.Leu303Leu
HORVU.MOREX.r3.5HG0485830	5H	456855815	456856792	+	WB01_002639_0230539	175	snp	T	C	CDS	missense_variant c.175T>C p.Ser59Pro
HORVU.MOREX.r3.5HG0485830	5H	456855815	456856792	+	WB01_002639_0230539	209	snp	T	C	CDS	missense_variant c.209T>C p.Leu70Pro
HORVU.MOREX.r3.5HG0485830	5H	456855815	456856792	+	WB01_002639_0230539	450	snp	T	C	CDS	synonymous_variant c.450T>C p.His150His
HORVU.MOREX.r3.5HG0485830	5H	456855815	456856792	+	WB01_002639_0230539	468	snp	G	A	CDS	synonymous_variant c.468G>A p.Pro156Pro
HORVU.MOREX.r3.5HG0485830	5H	456855815	456856792	+	WB01_002639_0230539	521	snp	G	A	CDS	missense_variant c.521G>A p.Gly174Asp
HORVU.MOREX.r3.5HG0485830	5H	456855815	456856792	+	WB01_002639_0230539	607	snp	T	C	CDS	missense_variant c.607T>C p.Trp203Arg
HORVU.MOREX.r3.5HG0485840	5H	456864433	456867924	-	WB01_002639_0239397	327	snp	G	A	CDS	synonymous_variant c.327G>A p.Val109Val
HORVU.MOREX.r3.5HG0485840	5H	456864433	456867924	-	WB01_002639_0239397	504	snp	A	G	CDS	synonymous_variant c.504A>G p.Ala168Ala
HORVU.MOREX.r3.5HG0485860	5H	457233645	457236825	+	WB01_001338_0320384	333	snp	TRUE	C	CDS	synonymous_variant c.333T>C p.Ala111Ala	description=Lysin motif-containing protein%2C Pattern recognition receptor%2C Peptidoglycan and chitin perception in innate immunit [Source: Projected from Oryza sativa (Os09g0452200)]
HORVU.MOREX.r3.5HG0485870	5H	457266146	457267462	+	WB01_001338_0353135	885	snp	C	T	CDS	synonymous_variant c.885C>T p.Val295Val
HORVU.MOREX.r3.5HG0485870	5H	457266146	457267462	+	WB01_001338_0353135	1053	snp	C	G	CDS	synonymous_variant c.1053C>G p.Leu351Leu
HORVU.MOREX.r3.5HG0485890	5H	457300418	457302053	-	WB01_006563_0018151	394	snp	G	A	CDS	missense_variant c.394G>A p.Gly132Arg
HORVU.MOREX.r3.5HG0485890	5H	457300418	457302053	-	WB01_006563_0018151	1237	snp	A	G	CDS	missense_variant c.1237A>G p.Ile413Val
HORVU.MOREX.r3.5HG0485910	5H	457374275	457376165	+	WB01_006563_0084386
HORVU.MOREX.r3.5HG0485920	5H	457548016	457548693	-	WB01_001815_0008494	126	snp	A	G	CDS	synonymous_variant c.126A>G p.Gln42Gln
HORVU.MOREX.r3.5HG0485920	5H	457548016	457548693	-	WB01_001815_0008494	214	snp	A	G	CDS	missense_variant c.214A>G p.Asn72Asp
HORVU.MOREX.r3.5HG0485920	5H	457548016	457548693	-	WB01_001815_0008494	336	snp	C	G	CDS	missense_variant c.336C>G p.Asn112Lys
HORVU.MOREX.r3.5HG0485940	5H	457611733	457615609	-	WB01_007408_0662435	462	snp	C	T	CDS	synonymous_variant c.462C>T p.Gly154Gly
HORVU.MOREX.r3.5HG0485940	5H	457611733	457615609	-	WB01_007408_0662435	534	snp	G	A	CDS	synonymous_variant c.534G>A p.Ser178Ser
HORVU.MOREX.r3.5HG0485940	5H	457611733	457615609	-	WB01_007408_0662435	540	snp	T	C	CDS	synonymous_variant c.540T>C p.Ser180Ser
HORVU.MOREX.r3.5HG0485940	5H	457611733	457615609	-	WB01_007408_0662435	1029	snp	T	C	CDS	synonymous_variant c.1029T>C p.Cys343Cys
HORVU.MOREX.r3.5HG0485950	5H	457619521	457622924	-	WB01_007408_0655204	240	snp	G	C	CDS	synonymous_variant c.240G>C p.Val80Val
HORVU.MOREX.r3.5HG0485960	5H	457623097	457625321	+	WB01_007408_0647848	234	snp	G	A	CDS	synonymous_variant c.234G>A p.Lys78Lys
HORVU.MOREX.r3.5HG0485960	5H	457623097	457625321	+	WB01_007408_0647848	342	snp	A	C	CDS	synonymous_variant c.342A>C p.Leu114Leu
HORVU.MOREX.r3.5HG0485970	5H	457625529	457626938	-	WB01_007408_0646232
HORVU.MOREX.r3.5HG0485980	5H	457711594	457714428	-	WB01_007408_0572177	179	snp	G	C	CDS	missense_variant c.179G>C p.Ser60Thr
HORVU.MOREX.r3.5HG0485980	5H	457711594	457714428	-	WB01_007408_0572177	185	snp	G	C	CDS	missense_variant c.185G>C p.Gly62Ala
HORVU.MOREX.r3.5HG0485980	5H	457711594	457714428	-	WB01_007408_0572177	199	snp	A	G	CDS	missense_variant c.199A>G p.Thr67Ala
HORVU.MOREX.r3.5HG0485980	5H	457711594	457714428	-	WB01_007408_0572177	235	snp	C	T	CDS	missense_variant c.235C>T p.Leu79Phe
HORVU.MOREX.r3.5HG0485980	5H	457711594	457714428	-	WB01_007408_0572177	320	snp	T	C	CDS	missense_variant c.320T>C p.Val107Ala
HORVU.MOREX.r3.5HG0485980	5H	457711594	457714428	-	WB01_007408_0572177	1158	snp	C	T	CDS	synonymous_variant c.1158C>T p.Ser386Ser
HORVU.MOREX.r3.5HG0485990	5H	457716905	457722759	-	WB01_007408_0563625	210	complex	GCAGCAG	A	CDS	conservative_inframe_deletion&synonymous_variant c.210_216delGCAGCAGinsA p.Gln71_Gln72del
HORVU.MOREX.r3.5HG0485990	5H	457716905	457722759	-	WB01_007408_0563625	1173	snp	G	A	CDS	synonymous_variant c.1173G>A p.Ser391Ser
HORVU.MOREX.r3.5HG0486050	5H	457808246	457808539	-
HORVU.MOREX.r3.5HG0486060	5H	457809633	457815852	-	WB01_007408_0447523	656	snp	C	T	CDS	missense_variant c.656C>T p.Thr219Ile
HORVU.MOREX.r3.5HG0486060	5H	457809633	457815852	-	WB01_007408_0447523	852	snp	C	T	CDS	synonymous_variant c.852C>T p.Thr284Thr
HORVU.MOREX.r3.5HG0486060	5H	457809633	457815852	-	WB01_007408_0447523	906	snp	A	C	CDS	synonymous_variant c.906A>C p.Val302Val
HORVU.MOREX.r3.5HG0486060	5H	457809633	457815852	-	WB01_007408_0447523	1022	snp	T	C	CDS	missense_variant c.1022T>C p.Val341Ala
HORVU.MOREX.r3.5HG0486060	5H	457809633	457815852	-	WB01_007408_0447523	1263	snp	A	C	CDS	missense_variant c.1263A>C p.Gln421His
HORVU.MOREX.r3.5HG0486060	5H	457809633	457815852	-	WB01_007408_0447523	1403	snp	C	G	CDS	missense_variant c.1403C>G p.Ala468Gly
HORVU.MOREX.r3.5HG0486060	5H	457809633	457815852	-	WB01_007408_0447523	1425	snp	G	A	CDS	synonymous_variant c.1425G>A p.Gln475Gln
HORVU.MOREX.r3.5HG0486070	5H	457960546	457965030	+	WB01_007408_0311224	438	snp	T	C	CDS	synonymous_variant c.438T>C p.Asn146Asn
HORVU.MOREX.r3.5HG0486070	5H	457960546	457965030	+	WB01_007408_0311224	540	snp	A	G	CDS	synonymous_variant c.540A>G p.Thr180Thr
HORVU.MOREX.r3.5HG0486070	5H	457960546	457965030	+	WB01_007408_0311224	651	snp	T	C	CDS	synonymous_variant c.651T>C p.Leu217Leu
HORVU.MOREX.r3.5HG0486070	5H	457960546	457965030	+	WB01_007408_0311224	1047	snp	A	G	CDS	synonymous_variant c.1047A>G p.Ala349Ala
HORVU.MOREX.r3.5HG0486070	5H	457960546	457965030	+	WB01_007408_0311224	1089	snp	G	C	CDS	synonymous_variant c.1089G>C p.Leu363Leu
HORVU.MOREX.r3.5HG0486070	5H	457960546	457965030	+	WB01_007408_0311224	1180	snp	G	A	CDS	missense_variant c.1180G>A p.Val394Ile
HORVU.MOREX.r3.5HG0486070	5H	457960546	457965030	+	WB01_007408_0311224	1209	snp	C	T	CDS	synonymous_variant c.1209C>T p.Phe403Phe
HORVU.MOREX.r3.5HG0486090	5H	457969895	457971755	-	WB01_007408_0304424	312	snp	C	G	CDS	synonymous_variant c.312C>G p.Ala104Ala
HORVU.MOREX.r3.5HG0486090	5H	457969895	457971755	-	WB01_007408_0304424	471	snp	G	A	CDS	synonymous_variant c.471G>A p.Arg157Arg
HORVU.MOREX.r3.5HG0486090	5H	457969895	457971755	-	WB01_007408_0304424	972	snp	T	C	CDS	synonymous_variant c.972T>C p.Phe324Phe
HORVU.MOREX.r3.5HG0486090	5H	457969895	457971755	-	WB01_007408_0304424	1035	snp	C	G	CDS	synonymous_variant c.1035C>G p.Pro345Pro
HORVU.MOREX.r3.5HG0486090	5H	457969895	457971755	-	WB01_007408_0304424	1047	snp	C	A	CDS	synonymous_variant c.1047C>A p.Ser349Ser
HORVU.MOREX.r3.5HG0486100	5H	457987866	457991849	-
HORVU.MOREX.r3.5HG0486110	5H	458115559	458118861	+	WB01_007408_0166848	175	snp	A	G	CDS	missense_variant c.175A>G p.Ser59Gly
HORVU.MOREX.r3.5HG0486110	5H	458115559	458118861	+	WB01_007408_0166848	260	snp	A	G	CDS	missense_variant c.260A>G p.Asp87Gly
HORVU.MOREX.r3.5HG0486120	5H	458119248	458125370	-	WB01_007408_0160226	222	snp	C	G	CDS	synonymous_variant c.222C>G p.Val74Val
HORVU.MOREX.r3.5HG0486120	5H	458119248	458125370	-	WB01_007408_0160226	657	snp	T	C	CDS	synonymous_variant c.657T>C p.Asn219Asn
HORVU.MOREX.r3.5HG0486120	5H	458119248	458125370	-	WB01_007408_0160226	1064	snp	G	C	CDS	missense_variant c.1064G>C p.Ser355Thr
HORVU.MOREX.r3.5HG0486130	5H	458128528	458131155	+	WB01_007408_0146909	128	snp	T	G	CDS	missense_variant c.128T>G p.Met43Arg
HORVU.MOREX.r3.5HG0486130	5H	458128528	458131155	+	WB01_007408_0146909	355	snp	G	C	CDS	missense_variant c.355G>C p.Gly119Arg
HORVU.MOREX.r3.5HG0486130	5H	458128528	458131155	+	WB01_007408_0146909	381	snp	C	T	CDS	synonymous_variant c.381C>T p.Ala127Ala
HORVU.MOREX.r3.5HG0486130	5H	458128528	458131155	+	WB01_007408_0146909	440	snp	T	C	CDS	missense_variant c.440T>C p.Val147Ala
HORVU.MOREX.r3.5HG0486130	5H	458128528	458131155	+	WB01_007408_0146909	913	snp	G	T	CDS	missense_variant c.913G>T p.Ala305Ser
HORVU.MOREX.r3.5HG0486130	5H	458128528	458131155	+	WB01_007408_0146909	999	ins	G	GACTAGCATT	CDS	disruptive_inframe_insertion c.1002_1010dupTAGCATTAC p.Thr337_Ser338insSerIleThr
HORVU.MOREX.r3.5HG0486150	5H	458204997	458205335	-
HORVU.MOREX.r3.5HG0486160	5H	458235834	458236076	-
HORVU.MOREX.r3.5HG0486180	5H	458382296	458384023	+	WB01_001809_0781758	212	snp	G	C	CDS	missense_variant c.212G>C p.Gly71Ala
HORVU.MOREX.r3.5HG0486180	5H	458382296	458384023	+	WB01_001809_0781758	237	snp	C	A	CDS	synonymous_variant c.237C>A p.Gly79Gly
HORVU.MOREX.r3.5HG0486180	5H	458382296	458384023	+	WB01_001809_0781758	246	snp	G	C	CDS	synonymous_variant c.246G>C p.Val82Val
HORVU.MOREX.r3.5HG0486180	5H	458382296	458384023	+	WB01_001809_0781758	332	snp	T	C	CDS	missense_variant c.332T>C p.Val111Ala
HORVU.MOREX.r3.5HG0486180	5H	458382296	458384023	+	WB01_001809_0781758	354	snp	A	G	CDS	synonymous_variant c.354A>G p.Leu118Leu
HORVU.MOREX.r3.5HG0486180	5H	458382296	458384023	+	WB01_001809_0781758	432	snp	G	A	CDS	synonymous_variant c.432G>A p.Glu144Glu
HORVU.MOREX.r3.5HG0486180	5H	458382296	458384023	+	WB01_001809_0781758	550	snp	A	G	CDS	missense_variant c.550A>G p.Ile184Val
HORVU.MOREX.r3.5HG0486180	5H	458382296	458384023	+	WB01_001809_0781758	689	complex	TGCCC	CGCCA	CDS	missense_variant c.689_693delTGCCCinsCGCCA p.Val230Ala
HORVU.MOREX.r3.5HG0486180	5H	458382296	458384023	+	WB01_001809_0781758	843	snp	C	T	CDS	synonymous_variant c.843C>T p.Arg281Arg
HORVU.MOREX.r3.5HG0486180	5H	458382296	458384023	+	WB01_001809_0781758	1176	snp	C	T	CDS	synonymous_variant c.1176C>T p.Ser392Ser
HORVU.MOREX.r3.5HG0486190	5H	458386626	458389333	-	WB01_001809_0776772	121	snp	T	C	CDS	missense_variant c.121T>C p.Ser41Pro	description=Alpha carbonic anhydrase 3 [Source:Projected from Arabidopsis thaliana (AT5G04180) UniProtKB/Swiss-Prot%3BAcc:Q9FYE3]
HORVU.MOREX.r3.5HG0486190	5H	458386626	458389333	-	WB01_001809_0776772	139	snp	T	C	CDS	missense_variant c.139T>C p.Phe47Leu	description=Alpha carbonic anhydrase 3 [Source:Projected from Arabidopsis thaliana (AT5G04180) UniProtKB/Swiss-Prot%3BAcc:Q9FYE3]
HORVU.MOREX.r3.5HG0486190	5H	458386626	458389333	-	WB01_001809_0776772	156	snp	G	T	CDS	missense_variant c.156G>T p.Gln52His	description=Alpha carbonic anhydrase 3 [Source:Projected from Arabidopsis thaliana (AT5G04180) UniProtKB/Swiss-Prot%3BAcc:Q9FYE3]
HORVU.MOREX.r3.5HG0486190	5H	458386626	458389333	-	WB01_001809_0776772	188	snp	A	G	CDS	missense_variant c.188A>G p.Asn63Ser	description=Alpha carbonic anhydrase 3 [Source:Projected from Arabidopsis thaliana (AT5G04180) UniProtKB/Swiss-Prot%3BAcc:Q9FYE3]
HORVU.MOREX.r3.5HG0486190	5H	458386626	458389333	-	WB01_001809_0776772	541	snp	A	G	CDS	missense_variant c.541A>G p.Thr181Ala	description=Alpha carbonic anhydrase 3 [Source:Projected from Arabidopsis thaliana (AT5G04180) UniProtKB/Swiss-Prot%3BAcc:Q9FYE3]
HORVU.MOREX.r3.5HG0486200	5H	458452677	458454828	+	WB01_001809_0717197	174	snp	T	C	CDS	synonymous_variant c.174T>C p.Cys58Cys	description=Mitochondrial phosphate carrier protein 2%2C mitochondrial [Source:Projected from Arabidopsis thaliana (AT3G48850) UniProtKB/Swiss-Prot%3BAcc:Q9M2Z8]
HORVU.MOREX.r3.5HG0486200	5H	458452677	458454828	+	WB01_001809_0717197	219	snp	C	G	CDS	synonymous_variant c.219C>G p.Val73Val	description=Mitochondrial phosphate carrier protein 2%2C mitochondrial [Source:Projected from Arabidopsis thaliana (AT3G48850) UniProtKB/Swiss-Prot%3BAcc:Q9M2Z8]
HORVU.MOREX.r3.5HG0486200	5H	458452677	458454828	+	WB01_001809_0717197	393	snp	T	C	CDS	synonymous_variant c.393T>C p.Tyr131Tyr	description=Mitochondrial phosphate carrier protein 2%2C mitochondrial [Source:Projected from Arabidopsis thaliana (AT3G48850) UniProtKB/Swiss-Prot%3BAcc:Q9M2Z8]
HORVU.MOREX.r3.5HG0486200	5H	458452677	458454828	+	WB01_001809_0717197	448	snp	T	A	CDS	missense_variant c.448T>A p.Tyr150Asn	description=Mitochondrial phosphate carrier protein 2%2C mitochondrial [Source:Projected from Arabidopsis thaliana (AT3G48850) UniProtKB/Swiss-Prot%3BAcc:Q9M2Z8]
HORVU.MOREX.r3.5HG0486200	5H	458452677	458454828	+	WB01_001809_0717197	720	snp	T	C	CDS	synonymous_variant c.720T>C p.Ile240Ile	description=Mitochondrial phosphate carrier protein 2%2C mitochondrial [Source:Projected from Arabidopsis thaliana (AT3G48850) UniProtKB/Swiss-Prot%3BAcc:Q9M2Z8]
HORVU.MOREX.r3.5HG0486200	5H	458452677	458454828	+	WB01_001809_0717197	759	snp	C	T	CDS	synonymous_variant c.759C>T p.Leu253Leu	description=Mitochondrial phosphate carrier protein 2%2C mitochondrial [Source:Projected from Arabidopsis thaliana (AT3G48850) UniProtKB/Swiss-Prot%3BAcc:Q9M2Z8]
HORVU.MOREX.r3.5HG0486200	5H	458452677	458454828	+	WB01_001809_0717197	825	snp	T	C	CDS	synonymous_variant c.825T>C p.Asp275Asp	description=Mitochondrial phosphate carrier protein 2%2C mitochondrial [Source:Projected from Arabidopsis thaliana (AT3G48850) UniProtKB/Swiss-Prot%3BAcc:Q9M2Z8]
HORVU.MOREX.r3.5HG0486200	5H	458452677	458454828	+	WB01_001809_0717197	867	snp	C	T	CDS	synonymous_variant c.867C>T p.Val289Val	description=Mitochondrial phosphate carrier protein 2%2C mitochondrial [Source:Projected from Arabidopsis thaliana (AT3G48850) UniProtKB/Swiss-Prot%3BAcc:Q9M2Z8]
HORVU.MOREX.r3.5HG0486200	5H	458452677	458454828	+	WB01_001809_0717197	873	snp	T	C	CDS	synonymous_variant c.873T>C p.Asp291Asp	description=Mitochondrial phosphate carrier protein 2%2C mitochondrial [Source:Projected from Arabidopsis thaliana (AT3G48850) UniProtKB/Swiss-Prot%3BAcc:Q9M2Z8]
HORVU.MOREX.r3.5HG0486200	5H	458452677	458454828	+	WB01_001809_0717197	888	snp	C	T	CDS	synonymous_variant c.888C>T p.Leu296Leu	description=Mitochondrial phosphate carrier protein 2%2C mitochondrial [Source:Projected from Arabidopsis thaliana (AT3G48850) UniProtKB/Swiss-Prot%3BAcc:Q9M2Z8]
HORVU.MOREX.r3.5HG0486220	5H	458550856	458553891	-	WB01_001809_0597719	141	snp	A	G	CDS	synonymous_variant c.141A>G p.Glu47Glu
HORVU.MOREX.r3.5HG0486220	5H	458550856	458553891	-	WB01_001809_0597719	261	snp	C	T	CDS	synonymous_variant c.261C>T p.Gly87Gly
HORVU.MOREX.r3.5HG0486220	5H	458550856	458553891	-	WB01_001809_0597719	435	snp	G	A	CDS	synonymous_variant c.435G>A p.Leu145Leu
HORVU.MOREX.r3.5HG0486220	5H	458550856	458553891	-	WB01_001809_0597719	778	snp	T	C	CDS	synonymous_variant c.778T>C p.Leu260Leu
HORVU.MOREX.r3.5HG0486220	5H	458550856	458553891	-	WB01_001809_0597719	1461	snp	C	G	CDS	synonymous_variant c.1461C>G p.Ser487Ser
HORVU.MOREX.r3.5HG0486260	5H	458776856	458778559	-	WB01_001809_0415577	547	snp	C	A	CDS	missense_variant c.547C>A p.Leu183Met	description=Heat stress transcription factor B-4 [Source:Projected from Arabidopsis thaliana (AT1G46264) UniProtKB/Swiss-Prot%3BAcc:Q9C635]
HORVU.MOREX.r3.5HG0486260	5H	458776856	458778559	-	WB01_001809_0415577	568	snp	G	C	CDS	missense_variant c.568G>C p.Ala190Pro	description=Heat stress transcription factor B-4 [Source:Projected from Arabidopsis thaliana (AT1G46264) UniProtKB/Swiss-Prot%3BAcc:Q9C635]
HORVU.MOREX.r3.5HG0486260	5H	458776856	458778559	-	WB01_001809_0415577	858	snp	G	A	CDS	synonymous_variant c.858G>A p.Thr286Thr	description=Heat stress transcription factor B-4 [Source:Projected from Arabidopsis thaliana (AT1G46264) UniProtKB/Swiss-Prot%3BAcc:Q9C635]
HORVU.MOREX.r3.5HG0486260	5H	458776856	458778559	-	WB01_001809_0415577	1005	snp	C	T	CDS	synonymous_variant c.1005C>T p.Ala335Ala	description=Heat stress transcription factor B-4 [Source:Projected from Arabidopsis thaliana (AT1G46264) UniProtKB/Swiss-Prot%3BAcc:Q9C635]
HORVU.MOREX.r3.5HG0486270	5H	458902659	458903866	-
HORVU.MOREX.r3.5HG0486320	5H	459267715	459268965	-	WB01_001351_0066712	546	snp	TRUE	C	CDS	synonymous_variant c.546T>C p.Val182Val
HORVU.MOREX.r3.5HG0486330	5H	459303504	459305275	+	WB01_001351_0108895	573	ins	C	CGAG	CDS	conservative_inframe_insertion c.586_588dupGAG p.Glu196dup
HORVU.MOREX.r3.5HG0486330	5H	459303504	459305275	+	WB01_001351_0108895	618	snp	T	C	CDS	synonymous_variant c.618T>C p.Ser206Ser
HORVU.MOREX.r3.5HG0486330	5H	459303504	459305275	+	WB01_001351_0108895	876	snp	T	C	CDS	synonymous_variant c.876T>C p.Ser292Ser
HORVU.MOREX.r3.5HG0486330	5H	459303504	459305275	+	WB01_001351_0108895	946	snp	T	C	CDS	synonymous_variant c.946T>C p.Leu316Leu
HORVU.MOREX.r3.5HG0486330	5H	459303504	459305275	+	WB01_001351_0108895	1269	snp	G	A	CDS	synonymous_variant c.1269G>A p.Arg423Arg
HORVU.MOREX.r3.5HG0486330	5H	459303504	459305275	+	WB01_001351_0108895	1296	snp	A	G	CDS	synonymous_variant c.1296A>G p.Gln432Gln
HORVU.MOREX.r3.5HG0486340	5H	459316589	459317864	-	WB01_001351_0121846	144	snp	G	C	CDS	synonymous_variant c.144G>C p.Val48Val
HORVU.MOREX.r3.5HG0486340	5H	459316589	459317864	-	WB01_001351_0121846	188	snp	G	A	CDS	missense_variant c.188G>A p.Gly63Asp
HORVU.MOREX.r3.5HG0486340	5H	459316589	459317864	-	WB01_001351_0121846	198	snp	G	C	CDS	synonymous_variant c.198G>C p.Ala66Ala
HORVU.MOREX.r3.5HG0486340	5H	459316589	459317864	-	WB01_001351_0121846	233	snp	T	C	CDS	missense_variant c.233T>C p.Val78Ala
HORVU.MOREX.r3.5HG0486340	5H	459316589	459317864	-	WB01_001351_0121846	446	snp	C	T	CDS	missense_variant c.446C>T p.Ala149Val
HORVU.MOREX.r3.5HG0486370	5H	459407454	459413513	+	WB01_001351_0224806	54	ins	C	CGCCTCCGCA	CDS	disruptive_inframe_insertion c.56_57insCTCCGCAGC p.Ala19_Phe20insSerAlaAla
HORVU.MOREX.r3.5HG0486370	5H	459407454	459413513	+	WB01_001351_0224806	94	snp	C	G	CDS	missense_variant c.94C>G p.Arg32Gly
HORVU.MOREX.r3.5HG0486370	5H	459407454	459413513	+	WB01_001351_0224806	956	snp	G	A	CDS	missense_variant c.956G>A p.Gly319Asp
HORVU.MOREX.r3.5HG0486370	5H	459407454	459413513	+	WB01_001351_0224806	1331	snp	T	A	CDS	missense_variant c.1331T>A p.Leu444His
HORVU.MOREX.r3.5HG0486380	5H	459445692	459449302	+	WB01_001351_0262956	299	snp	A	G	CDS	missense_variant c.299A>G p.Asp100Gly
HORVU.MOREX.r3.5HG0486380	5H	459445692	459449302	+	WB01_001351_0262956	535	snp	C	T	CDS	missense_variant c.535C>T p.Pro179Ser
HORVU.MOREX.r3.5HG0486400	5H	459622169	459623560	-	WB01_002567_0139383	657	snp	G	C	CDS	synonymous_variant c.657G>C p.Ser219Ser
HORVU.MOREX.r3.5HG0486400	5H	459622169	459623560	-	WB01_002567_0139383	975	complex	TGC	AGT	CDS	missense_variant c.975_977delTGCinsAGT p.Ala326Val

## Sheet: Table S4
Table S4. List of candidate genes obtained from rice and their orthologous barley genes
Rice	Barley	Annotation
Os01g0104200		NAC (NAM, ATAF, and CUC) transcription factor
Os01g0104600	HORVU.MOREX.r3.3HG0262020	Homolog of Arabidopsis DE-ETIOLATED1 (DET1), Modulation of the ABA signaling pathway and ABA biosynthesis, Regulation of chlorophyll conten
Os01g0116600	HORVU.MOREX.r3.2HG0194480	Eukaryotic translation elongation factor 1 alpha (eEF1A)-like protein, Negative regulation of cell death, Defense respons
Os01g0118300	HORVU.MOREX.r3.3HG0221090	Phosphatidylserine synthase 2
Os01g0125800	HORVU.MOREX.r3.3HG0222780	WD repeat-containing protein 1
Os01g0128300	HORVU.MOREX.r3.5HG0454730	Abscisic acid-deficient 4
Os01g0169800	HORVU.MOREX.r3.3HG0233880	Tryptophan aminotransferase, Indole-3-acetic acid (IAA) biosynthesi
Os01g0174000	HORVU.MOREX.r3.3HG0241370	Transcription factor
Os01g0177400	HORVU.MOREX.r3.2HG0208900	Gibberellin 3-beta-hydroxylase 2
Os01g0178000	HORVU.MOREX.r3.3HG0240080	Aminotransferase
Os01g0194300	HORVU.MOREX.r3.3HG0236240	Ankyrin-repeat protein, Herbivore-induced defense response, Blast disease resistanc
Os01g0195000	HORVU.MOREX.r3.3HG0236170	Zinc finger protein
Os01g0197100		Cytochrome P450, Brassinosteroids biosynthesis, Regulation of plant architectur
Os01g0197700	HORVU.MOREX.r3.3HG0244590	Cytokinin oxidase/dehydrogenase, Regulation of grain productio
Os01g0218800	HORVU.MOREX.r3.3HG0244900	Histone-lysine N-methyltransferase
Os01g0222001		Hypothetical conserved gene
Os01g0223600	HORVU.MOREX.r3.3HG0247420	Similar to Pto kinase interactor 1-like protein
Os01g0224700	HORVU.MOREX.r3.3HG0247750	Flavin-containing monooxygenase
Os01g0229300	HORVU.MOREX.r3.3HG0248910	embryonic flower 1
Os01g0241400	HORVU.MOREX.r3.3HG0250680	Thioredoxin fold domain containing protein
Os01g0248900	HORVU.MOREX.r3.3HG0252190	Expansin
Os01g0257300	HORVU.MOREX.r3.3HG0253950	Flowering-promoting factor 1-like protein 1
Os01g0273800	HORVU.MOREX.r3.5HG0481610	Flavin-containing monooxygenase
Os01g0274800	HORVU.MOREX.r3.3HG0256690	MYB transcription factor
Os01g0296200	HORVU.MOREX.r3.1HG0069260	Polygalacturonase
Os01g0312500	HORVU.MOREX.r3.5HG0429360	Pectinesterase
Os01g0611000	HORVU.MOREX.r3.7HG0732710	transmembrane protein, putative (Protein of unknown function, DUF642)
Os01g0637600	HORVU.MOREX.r3.3HG0274500	Peptide deformylase
Os01g0639100	HORVU.MOREX.r3.2HG0210840	ATP-dependent RNA helicase
Os01g0639100	HORVU.MOREX.r3.6HG0633530	ATP-dependent RNA helicase
Os01g0643600	HORVU.MOREX.r3.3HG0275220	Homeodomain-related domain containing protein
Os01g0646300	HORVU.MOREX.r3.3HG0275650	DELLA protein GAI
Os01g0655300		SET-domain group protein 705; TRITHORAX-like protein
Os01g0667400	HORVU.MOREX.r3.3HG0278560	Wuschel homeobox protein
Os01g0669100	HORVU.MOREX.r3.3HG0279100	Serine/threonine-protein kinase
Os01g0680200	HORVU.MOREX.r3.3HG0280250	Purine permease
Os01g0683100	HORVU.MOREX.r3.3HG0280700	Similar to Katanin p60 ATPase-containing subunit (EC 3.6.4.3) (Katanin p60 subunit) (p60 katanin) (Atp60) (CAD ATPase) (Katanin 1) (BOTERO1 protein) (ECTOPIC ROOT HAIR 3 protein) (FAT ROOT protein) (FRAGILE FIBER 2 protein) (AtAAA1)
Os01g0700900		Similar to Cytochrome P450 monooxygenase
Os01g0718300	HORVU.MOREX.r3.3HG0285210	Receptor kinase
Os01g0730700	HORVU.MOREX.r3.3HG0286660	WRKY transcription factor 14 (WRKY14)
Os01g0732300		OVATE FAMILY PROTEIN 3
Os01g0746400	HORVU.MOREX.r3.3HG0230740	Carotenoid cleavage dioxygenase 8, Control of lateral bud outgrowth, Regulation of tillering, Strigolactones biosynthesi
Os01g0751600	HORVU.MOREX.r3.3HG0289130	Protein glycosylationmyb-like TTH transcriptional regulator
Os01g0764800	HORVU.MOREX.r3.3HG0291280	Indole-3-acetic acid (IAA)-amido synthetase, Disease resistance, Abiotic stress toleranc
Os01g0769700	HORVU.MOREX.r3.4HG0378980	Receptor-like kinase
Os01g0785400	HORVU.MOREX.r3.3HG0294170	Indole-3-acetic acid-amido synthetase GH3.3, putative
Os01g0788400	HORVU.MOREX.r3.3HG0294390	Similar to Pectinesterase (EC 3.1.1.11) (Fragment)
Os01g0812000	HORVU.MOREX.r3.3HG0296070	MYB transcription factor
Os01g0826400	HORVU.MOREX.r3.3HG0304380	WRKY transcription factor
Os01g0831000	HORVU.MOREX.r3.7HG0663610	Basic helix-loop-helix (bHLH) transcription factor, Axillary meristem formatio
Os01g0866400		Similar to Fructose-1,6-bisphosphatase (EC 3.1.3.11) (Fragment)
Os01g0900400	HORVU.MOREX.r3.3HG0276120	Putative triacylglycerol (TAG) lipase, Phospholipase A1, Specification of empty-glume identity, Regulation of spikelet development, Endogenous jasmonic acid (JA) biosynthesi
Os01g0907900	HORVU.MOREX.r3.3HG0308140	MEI2-like RNA binding protein, Regulation of leaf initiation and maturatio
Os01g0909100	HORVU.MOREX.r3.3HG0308140	Hypothetical conserved gene
Os01g0923900	HORVU.MOREX.r3.3HG0311410	F box protein
Os02g0104200	HORVU.MOREX.r3.6HG0540780	Hemin import ATP-binding protein HmuV
Os02g0111600	HORVU.MOREX.r3.6HG0543140	Protein kinase
Os02g0111600	HORVU.MOREX.r3.6HG0543150	Protein kinase family protein
Os02g0164900	HORVU.MOREX.r3.6HG0566320	Auxin response factor
Os02g0170300	HORVU.MOREX.r3.6HG0571720	MADS box transcription factor, Regulator of early seed developmen
Os02g0195600	HORVU.MOREX.r3.6HG0573290	A20/AN1-type zinc finger protein, Regulation of plant growth and abiotic stress response, Modulation of gibberellins (GA) and abscisic acid (ABA) biosynthesi
Os02g0244100	HORVU.MOREX.r3.6HG0583520	RING-type E3 ubiquitin ligase, Regulation of grain width and weigh
Os02g0272200	HORVU.MOREX.r3.6HG0556600	Flavin-containing monooxygenase
Os02g0291400	HORVU.MOREX.r3.1HG0065890	Calcineurin B-like protein
Os02g0450000		Tiller Angle Control 4
Os02g0517531		MEI2-LIKE PROTEIN4
Os02g0523800	HORVU.MOREX.r3.7HG0728860	Inositol polyphosphate kinase, Auxin signaling, Regulation of lateral root developmen
Os02g0527600		Similar to CTR1-like protein kinase
Os02g0532800		Blue-light Inhibitor of Cryptochrome 2
Os02g0550600	HORVU.MOREX.r3.6HG0582640	Neutral/alkaline invertase
Os02g0573200	HORVU.MOREX.r3.6HG0587680	Cryptochrome-1
Os02g0580300	HORVU.MOREX.r3.3HG0228030	14-3-3 protein
Os02g0618200	HORVU.MOREX.r3.6HG0595250	Circadian-associated rice pseudo response regulator, Control of flowering tim
Os02g0621300	HORVU.MOREX.r3.6HG0595750	Homologous protein of CER1, Very-long-chain (VLC) alkane biosynthesis, Regulation of anther development and plastids differentiatio
Os02g0622100	HORVU.MOREX.r3.6HG0596100	Protein kinase family protein
Os02g0644000	HORVU.MOREX.r3.6HG0599070	Similar to C13 endopeptidase NP1 (Fragment)
Os02g0674800	HORVU.MOREX.r3.6HG0603410	Homeobox-leucine zipper protein
Os02g0682200	HORVU.MOREX.r3.6HG0604360	MADS-box transcription factor, Regulation of floral organ identity and meristem fate, Endosperm developmen
Os02g0701300		growth-regulating factor
Os02g0705500	HORVU.MOREX.r3.6HG0607570	Basic helix-loop-helix transcription factor
Os02g0707200	HORVU.MOREX.r3.6HG0607840	Dof zinc finger protein
Os02g0725900	HORVU.MOREX.r3.6HG0611140	Nuclear transcription factor Y subunit B
Os02g0731200	HORVU.MOREX.r3.6HG0612320	Agamous MADS-box transcription factor
Os02g0743400	HORVU.MOREX.r3.6HG0615550	Auxin transport protein REH1
Os02g0747900		POSITIVE REGULATOR OF GRAIN LENGTH 2
Os02g0755000	HORVU.MOREX.r3.6HG0617300	Putative methyltransferase, Pectin synthesis and methylesterification, Root development, Cellular adhesio
Os02g0756100	HORVU.MOREX.r3.6HG0617050	EPIDERMAL PATTERNING FACTOR-like protein
Os02g0762400	HORVU.MOREX.r3.6HG0617830	Cyclin-dependent kinase inhibitor
Os02g0776900	HORVU.MOREX.r3.6HG0620090	Transcription activator, Gibberellin (GA)-induced stem elongatio
Os03g0109400	HORVU.MOREX.r3.4HG0417970	Homeobox leucine-zipper protein
Os03g0121800	HORVU.MOREX.r3.4HG0412600	Dicer-like protein, miRNA biogenesis, Reguration of developmen
Os03g0122600	HORVU.MOREX.r3.4HG0412460	MIKC-type MADS-box protein, Flowering activator, Short-day/long-day promotion of flowerin
Os03g0123300	HORVU.MOREX.r3.4HG0412380	Activator of the anaphase promoting complex/cyclosome (APC/C) complex, Regulation of cell cycle, Regulation of postembryonic shoot branching and tillering, Maintenance of endoreduplication during endosperm developmen
Os03g0123500	HORVU.MOREX.r3.4HG0412370	Homeobox protein knotted-1, putative
Os03g0140400		Cytochrome P450 protein CYP96B4, Growth regulation, Drought stress respons
Os03g0157300	HORVU.MOREX.r3.4HG0401250	Ca2+-permeable mechanosensitive channel, Regulation of plasma membrane Ca2+ influx, ROS generation induced by hypo-osmotic stres
Os03g0162000	HORVU.MOREX.r3.4HG0402190	Flavin-containing monooxygenase (FMO), Auxin biosynthesi
Os03g0171700	HORVU.MOREX.r3.4HG0403770	Transcription factor protein
Os03g0175800	HORVU.MOREX.r3.3HG0294270	Protein BIG GRAIN 1
Os03g0187500	HORVU.MOREX.r3.4HG0406350	Transport inhibitor response 1-like protein
Os03g0203200	HORVU.MOREX.r3.7HG0663620	Alpha/beta hydrolase, Strigolactone receptor, Strigolactone perception, Reguration of shoot branchin
Os03g0216700	HORVU.MOREX.r3.4HG0396210	Citrate transporter, Efficient translocation of F
Os03g0225100		mitogen activated protein kinase kinase
Os03g0236900	HORVU.MOREX.r3.4HG0393650	Anaphase promoting complex/cyclosome subunit
Os03g0265100	HORVU.MOREX.r3.4HG0389620	Glycosyltransferase, Leaf senescenc
Os03g0308000	HORVU.MOREX.r3.4HG0382110	Ubiquitin-conjugating enzyme, E2
Os03g0308200	HORVU.MOREX.r3.4HG0382090	Modulation of leaf rolling, Regulation of abaxial side cell differentiation, Regulation of leaf shape, male fertility and seed siz
Os03g0324300	HORVU.MOREX.r3.4HG0380030	Protein ETHYLENE INSENSITIVE 3
Os03g0327800	HORVU.MOREX.r3.4HG0379610	NAC Family transcriptional activator, Abiotic stress response, Positive regulator of leaf senescenc
Os03g0329900	HORVU.MOREX.r3.4HG0379380	MYB-CC family protein, Pi-starvation signalin
Os03g0333200	HORVU.MOREX.r3.1HG0061300	Receptor-like kinase
Os03g0352500	HORVU.MOREX.r3.4HG0375120	DNA helicase
Os03g0356700	HORVU.MOREX.r3.4HG0378250	Villin
Os03g0391400	HORVU.MOREX.r3.1HG0083580	Phospholipase D
Os03g0411500		Subunit of the chloroplast Clp (plastidic caseinolytic protease), Chloroplast biogenesis and leaf developmen
Os03g0437600	HORVU.MOREX.r3.4HG0368950	Pimeloyl-[acyl-carrier protein] methyl ester esterase
Os03g0440900	HORVU.MOREX.r3.7HG0728380	Leucine-rich repeat receptor-like protein kinase family
Os03g0566800	HORVU.MOREX.r3.2HG0210840	ATP-dependent RNA helicase
Os03g0586900	HORVU.MOREX.r3.5HG0519730	DNA helicase, putative domain containing protein
Os03g0633800	HORVU.MOREX.r3.5HG0509090	Auxin-responsive protein
Os03g0640400	HORVU.MOREX.r3.5HG0508580	KxDL motif protein
Os03g0640800	HORVU.MOREX.r3.5HG0508470	Class III homeodomain Leu zipper (HD-Zip III) family member, Control of plant type architecture and leaf developmen
Os03g0645900	HORVU.MOREX.r3.5HG0508150	Carotenoid oxygenase family protein
Os03g0657100	HORVU.MOREX.r3.6HG0634120	U-box domain-containing protein
Os03g0667500	HORVU.MOREX.r3.4HG0333700	Similar to Metal transport protein
Os03g0669200	HORVU.MOREX.r3.4HG0333760	Guanine nucleotide-binding protein subunit beta
Os03g0693600	HORVU.MOREX.r3.1HG0070070	Glycosyltransferase
Os03g0706500	HORVU.MOREX.r3.4HG0336720	TCP family transcription factor, Negative regulator for lateral branchin
Os03g0706900	HORVU.MOREX.r3.4HG0336680	Transmembrane fragile-X-F-associated protein
Os03g0707600	HORVU.MOREX.r3.4HG0336620	DELLA repressor protein, Gibberellin signalin
Os03g0727000	HORVU.MOREX.r3.4HG0339120	homeobox-1
Os03g0729500	HORVU.MOREX.r3.4HG0339430	Growth-regulating factor
Os03g0733600	HORVU.MOREX.r3.4HG0339920	GRF1-interacting factor-like protein
Os03g0753100		MADS-box transcription factor, Inflorescence and spikelet developmen
Os03g0760800	HORVU.MOREX.r3.5HG0512390	A member of the GAST (gibberellin (GA)-Stimulated Transcript) family, Control of seedling growth and alpha-amylase expression, Cell proliferation in meristems and panicles developmen
Os03g0786400	HORVU.MOREX.r3.5HG0516880	C2H2 zinc finger transcription factor, Drought and salt tolerance, Stomatal aperture contro
Os03g0790600	HORVU.MOREX.r3.5HG0517260	Glutamate carboxypeptidase 2
Os03g0793500	HORVU.MOREX.r3.5HG0517860	Kinase family protein
Os03g0797600	HORVU.MOREX.r3.5HG0519660	Basic helix-loop-helix transcription factor
Os03g0800200	HORVU.MOREX.r3.5HG0520550	ARGONAUTE (AGO) family protein, Development of pre-meiotic germ cells, Progression of meiosi
Os03g0841800	HORVU.MOREX.r3.5HG0532220	Protein kinase
Os03g0856700	HORVU.MOREX.r3.5HG0536610	Gibberellin 20 oxidase 1 (EC 1.14.11.-) (Gibberellin C-20 oxidase 1) (GA 20-oxidase 1
Os03g0858800	HORVU.MOREX.r3.5HG0537150	Protein DETOXIFICATION
Os04g0169100	HORVU.MOREX.r3.2HG0095490	Similar to Ethylene receptor-like protein 1
Os04g0186400		Pi transporter, Pi homeostasis, Embryo development, Seed germinatio
Os04g0271700	HORVU.MOREX.r3.6HG0617130	UDP-glucuronosyl/UDP-glucosyltransferase family protein
Os04g0287400	HORVU.MOREX.r3.2HG0158690	WRKY transcription factor
Os04g0350700	HORVU.MOREX.r3.2HG0160130	Basic helix-loop-helix protein, Regulation of awn development, grain size, and grain numbe
Os04g0390100		Heavy metal-transporting ATPase isoprenylated plant protein
Os04g0395600	HORVU.MOREX.r3.2HG0163780	Auxin receptor, Flag leaf inclination, Primary root growth, Crown root initiation, Seed development, Tillerin
Os04g0396500	HORVU.MOREX.r3.2HG0164020	Regulation of axillary meristem formatio
Os04g0412100	HORVU.MOREX.r3.2HG0166270	Transport Sec24 family protein
Os04g0415000	HORVU.MOREX.r3.2HG0166760	RING/U-box superfamily protein
Os04g0436100	HORVU.MOREX.r3.2HG0169360	Thioesterase family protein
Os04g0444100	HORVU.MOREX.r3.2HG0170820	Zinc finger protein
Os04g0452100	HORVU.MOREX.r3.2HG0172510	Cryptochrome-1
Os04g0460600	HORVU.MOREX.r3.2HG0173400	NAC domain protein
Os04g0469800		Cytochrome P450 superfamily protein, CYP724B1, Brassinosteroid (BR) biosynthesis, Control of panicle architecture and seed siz
Os04g0475600	HORVU.MOREX.r3.2HG0175180	2-oxoglutarate-dependent dioxygenase
Os04g0475600	HORVU.MOREX.r3.1HG0072100	2-oxoglutarate-dependent dioxygenase
Os04g0509600		high-affinity ammonium transporter
Os04g0536300	HORVU.MOREX.r3.2HG0184460	Transcription factor with zinc finger domain and helix-loop-helix domain (YABBY domain), Leaf developmen
Os04g0545000	HORVU.MOREX.r3.2HG0185550	WRKY transcription factor
Os04g0550400	HORVU.MOREX.r3.6HG0600810	E3 ligases of H2Bub1, Transcriptional regulation of anther developmen
Os04g0550600	HORVU.MOREX.r3.2HG0189730	Carotenoid cleavage dioxygenase, Negative regulation of the outgrowth of axillary buds, Strigolactones biosynthesi
Os04g0552300	HORVU.MOREX.r3.2HG0189440	Cyclin family protein
Os04g0583500	HORVU.MOREX.r3.2HG0185850	Expansin
Os04g0594100	HORVU.MOREX.r3.2HG0197540	MYB protein
Os04g0598300	HORVU.MOREX.r3.2HG0194240	Probable transcription factor, Control of inflorescence, Flower developmen
Os04g0610400	HORVU.MOREX.r3.2HG0191770	APETALA-2-like transcription Factor, Control of the abscisic acid (ABA)/gibberellin (GA) balanc
Os04g0610400	HORVU.MOREX.r3.2HG0191770	APETALA-2-like transcription Factor, Control of the abscisic acid (ABA)/gibberellin (GA) balanc
Os04g0612000		Ent-beyerene synthase, Phytoalexin biosynthesis, Defense respons
Os04g0615000	HORVU.MOREX.r3.2HG0190650	Control of lateral leaf growth, panicle numbe
Os04g0641700	HORVU.MOREX.r3.2HG0205970	Transcription factor protein
Os04g0659100	HORVU.MOREX.r3.2HG0202350	Chloroplastic glutamine synthetase, Reassimilation of the ammonia generated by photorespiration, Salt toleranc
Os04g0660100	HORVU.MOREX.r3.2HG0202180	Transcription factor, putative
Os04g0664400	HORVU.MOREX.r3.2HG0200970	Auxin response factor 1
Os04g0665600	HORVU.MOREX.r3.2HG0200310	Myb-like transcription factor family protein
Os04g0667600	HORVU.MOREX.r3.2HG0208730	Heavy metal transport/detoxification superfamily protein
Os04g0667600	HORVU.MOREX.r3.2HG0208720	Heavy metal transport/detoxification superfamily protein
Os04g0671300	HORVU.MOREX.r3.2HG0211700	Amine oxidase family protein
Os04g0671900	HORVU.MOREX.r3.2HG0211750	Auxin response factor
Os05g0111300	HORVU.MOREX.r3.3HG0329540	Similar to B22EL8 protein
Os05g0118700	HORVU.MOREX.r3.1HG0010970	Wuschel-related homeobox protein
Os05g0125000	HORVU.MOREX.r3.1HG0014340	SUMO (small ubiquitin-related modifier) E3-ligase, Abiotic stress response, Stress adaptatio
Os05g0136200	HORVU.MOREX.r3.7HG0637050	Non-specific serine/threonine protein kinase
Os05g0139100	HORVU.MOREX.r3.1HG0018510	Basic helix-loop-helix transcription factor
Os05g0150500	HORVU.MOREX.r3.1HG0022460	F-Box auxin receptor protein, Nuclear protein, Flag leaf inclination, Primary root growth, Crown root initiation, Seed development, Tillerin
Os05g0154700	HORVU.MOREX.r3.1HG0023370	Kinesin-like protein
Os05g0169300	HORVU.MOREX.r3.1HG0026390	Histidinol-phosphate aminotransferase
Os05g0195101		Non-protein coding transcript
Os05g0207500	HORVU.MOREX.r3.1HG0030650	Kinase family protein
Os05g0211100		obtusifoliol 14α-demethylase gene
Os05g0214300	HORVU.MOREX.r3.1HG0031940	Bidirectional sugar transporter SWEET
Os05g0226900		REPETITIVE PROLINE-RICH PROTEIN
Os05g0227600		REPETITIVE PROLINE-RICH PROTEIN
Os05g0333200	HORVU.MOREX.r3.7HG0641160	alpha-subunit of GTP-binding protein, Signal transduction involved in morphogenesis, Gibberellin signal transduction, R gene-mediated disease resistance, Brassinosteroid (BR) respons
Os05g0343400		WRKY transcription factor
Os05g0370600	HORVU.MOREX.r3.5HG0490810	C2 calcium/lipid-binding and GRAM domain protein
Os05g0386800	HORVU.MOREX.r3.6HG0627960	Protein COBRA-like protein
Os05g0389000	HORVU.MOREX.r3.1HG0058550	AP2-like ethylene-responsive transcription factor
Os05g0447200	HORVU.MOREX.r3.1HG0074390	Auxin influx transporter
Os05g0474800	HORVU.MOREX.r3.1HG0071500	WRKY transcription factor
Os05g0477600	HORVU.MOREX.r3.1HG0071050	Expansin
Os05g0482400		elongated uppermost internode-1
Os05g0516600	HORVU.MOREX.r3.1HG0077340	Small GTP binding protein
Os05g0530500	HORVU.MOREX.r3.1HG0082030	Non-specific serine/threonine protein kinase
Os05g0547850	HORVU.MOREX.r3.1HG0079230	DNA-binding
Os05g0556800	HORVU.MOREX.r3.1HG0085600	Similar to Triose-phosphate Transporter family domain containing protein
Os05g0578900	HORVU.MOREX.r3.1HG0091840	GAGA-type zinc finger transcription factor, Organogenesi
Os05g0586200	HORVU.MOREX.r3.1HG0093050	Gretchen hagen 3 (GH3) family protein, Phytochrome, Jasmonate signalin
Os06g0115200	HORVU.MOREX.r3.7HG0640570	Quinonprotein alcohol dehydrogenase-like domain containing protein
Os06g0140400	HORVU.MOREX.r3.7HG0648140	Homeobox leucine zipper protein
Os06g0142600	HORVU.MOREX.r3.1HG0095050	Homolog of the Arabidopsis EARLY FLOWERING 3 protein, Photoperiodic flowering, Short-day/long-day promotio
Os06g0154200	HORVU.MOREX.r3.7HG0652790	F-box protein
Os06g0157700	HORVU.MOREX.r3.7HG0653910	Florigen, Heading dat
Os06g0194000		elongated uppermost internode-1
Os06g0196600	HORVU.MOREX.r3.7HG0661890	3-oxoacyl-[acyl-carrier-protein] synthase
Os06g0205100		MYB transcriptional activator
Os06g0208100	HORVU.MOREX.r3.7HG0663320	Homeobox-leucine zipper family protein
Os06g0226500	HORVU.MOREX.r3.7HG0666110	Transcription factor protein
Os06g0229300		PHD-finger family homeobox gene
Os06g0237502	HORVU.MOREX.r3.7HG0667710	Similar to EMB2004
Os06g0266800	HORVU.MOREX.r3.7HG0670790	Similar to Gibberellin-stimulated protein
Os06g0270900	HORVU.MOREX.r3.7HG0671360	Similar to RF2 (EC 1.2.1.3) (T cytoplasm male sterility restorer factor 2)
Os06g0285200	HORVU.MOREX.r3.7HG0672470	Similar to Leafy cotyledon 1-like L1L protein
Os06g0553200	HORVU.MOREX.r3.7HG0718530	Meiosis 5
Os06g0595900		MYB transcriptional activator
Os06g0601500		bZIP transcription factor
Os06g0603600	HORVU.MOREX.r3.7HG0719650	SPX domain-containing protein, Phosphate (Pi) homeostasis, Negative regulation of leaf inclinatio
Os06g0610350	HORVU.MOREX.r3.7HG0720900	GRAS family nuclear protein, Control of tillerin
Os06g0622300	HORVU.MOREX.r3.2HG0151050	AT-rich interactive domain protein
Os06g0639200	HORVU.MOREX.r3.7HG0746000	AP2-like ethylene-responsive transcription factor
Os06g0653000	HORVU.MOREX.r3.7HG0741770	Glossy1(GL1) homolog, Cuticular wax biosynthesis, Drought toleranc
Os06g0656500	HORVU.MOREX.r3.7HG0740440	4-coumarate:CoA ligase
Os06g0657500	HORVU.MOREX.r3.7HG0740370	AP2-like ethylene-responsive transcription factor
Os06g0659100	HORVU.MOREX.r3.7HG0740230	Squamosa promoter binding protein-like protein
Os06g0660200	HORVU.MOREX.r3.7HG0739640	Auxin efflux transporter, Polar auxin transport, Control of canopy architectur
Os06g0662000	HORVU.MOREX.r3.7HG0739170	Vacuolar-type H+-ATPase subunit A1, Premature leaf senescence and seed dormancy, Regulation of stomatal aperture and densit
Os06g0677000	HORVU.MOREX.r3.7HG0735700	Patatin-related phospholipase A, Regulation of panicle length, grain shape and grain number per panicl
Os06g0677800	HORVU.MOREX.r3.7HG0735280	Auxin response factor
Os06g0685700	HORVU.MOREX.r3.7HG0731750	Similar to Auxin response factor 16
Os06g0702600		Auxin response factor 19, Control of leaf angl
Os06g0717200	HORVU.MOREX.r3.7HG0747230	Serine/threonine protein kinase domain containing protein
Os06g0720900		Basic leucine zipper (bZIP)-containing transcription factor, Leaf developmen
Os07g0108900	HORVU.MOREX.r3.2HG0156870	Similar to MADS-box transcription factor 15
Os07g0143200	HORVU.MOREX.r3.2HG0153790	Basic helix-loop-helix transcription factor
Os07g0153600	HORVU.MOREX.r3.4HG0413540	Zinc-finger nuclear transcription factor, Control of prostrate growth, prog1 variants identified in O. sativa disrupt the prog1 functio
Os07g0155600		Nramp ion-transporter family protein, Ethylene signaling pathwa
Os07g0175100	HORVU.MOREX.r3.2HG0151430	Harbinger transposase-derived nuclease
Os07g0186200	HORVU.MOREX.r3.1HG0002410	S-domain recepter-like kinase, Abiotic stress toleranc
Os07g0193800		bHLH transcription factor
Os07g0217600		casbene C5 oxidase
Os07g0235800		AP2 domain containing transcription factor, Control of inflorescence architecture, Floral meristem establishmen
Os07g0247100	HORVU.MOREX.r3.5HG0457430	leucine carboxyl methyltransferase; premature leaf senescence 3; LESION AND LAMINA BENDING
Os07g0261200		CCT(CONSTANS, CONSTANS-LIKE, and TIMING OF CHLOROPHYLL A/B BINDING1) domain protein, Heading date, Long-day repression, Regulator of growth, development, and stress-respons
Os07g0281700		aldehyde oxidase
Os07g0418600		REPETITIVE PROLINE-RICH PROTEIN
Os07g0418700		REPETITIVE PROLINE-RICH PROTEIN
Os07g0437000	HORVU.MOREX.r3.5HG0537690	Flavin-containing monooxygenase
Os07g0438800	HORVU.MOREX.r3.3HG0236270	MYB-CC family protein, Pi-starvation signalin
Os07g0497100	HORVU.MOREX.r3.2HG0143700	Chromodomain, helicase/ATPase, and DNA-binding domain (CHD) protein, Chromatin-remodeling factor, Mi-2-like protein, Crown root development, Chloroplast development in adaxial mesophyll, Maintenance of H3K4me
Os07g0505200	HORVU.MOREX.r3.2HG0142950	Squamosa promoter-binding protein
Os07g0580500	HORVU.MOREX.r3.2HG0131380	Transcription factor, Brassinosteroid (BR)-regulated growth response, Feedback inhibition of BR biosynthesi
Os07g0585700		Seed dormancy 4
Os07g0592600	HORVU.MOREX.r3.2HG0128980	GH3.3
Os07g0603300	HORVU.MOREX.r3.2HG0126960	TON1 RECRUIT MOTIF (TRM)-containing protein, Regulation of grain size and shap
Os07g0603400		negative regulator of GL7
Os07g0616000	HORVU.MOREX.r3.2HG0125030	Erect panicle 2 protein
Os07g0658400	HORVU.MOREX.r3.2HG0117030	Ferredoxin-dependent glutamate synthase, Leaf senescence and nitrogen remobilizatio
Os07g0669500	HORVU.MOREX.r3.2HG0114260	ERF transcription factor, Mediation of the transition from spikelet to floret meristem, Determination of panicle branching and spikelet formatio
Os07g0675100	HORVU.MOREX.r3.2HG0112910	Pectinesterase
Os07g0685700	HORVU.MOREX.r3.2HG0111100	Ethylene insensitive 3;
Os07g0685800	HORVU.MOREX.r3.2HG0111130	Short-chain dehydrogenase/reductase SDR domain containing protein
Os07g0694000	HORVU.MOREX.r3.2HG0107960	Phosphoinositide phospholipase C
Os08g0143500	HORVU.MOREX.r3.7HG0701560	Core-2/I-branching beta-1,6-N-acetylglucosaminyltransferase-like protein
Os08g0174500	HORVU.MOREX.r3.2HG0180020	Putative HAP3 subunit of the CCAAT box-binding transcription factor, Flowering time, Short-day promotion, Long-day repressio
Os08g0250900	HORVU.MOREX.r3.7HG0696450	Chaperone protein ClpB
Os08g0323700	HORVU.MOREX.r3.5HG0506390	Cation-chloride cotransporter 1
Os08g0323800		cation–chloride cotransporter gene
Os08g0422600		Conserved hypothetical protein
Os08g0432300	HORVU.MOREX.r3.2HG0097880	Retarded palea 1 protein
Os08g0459600	HORVU.MOREX.r3.7HG0726360	12-oxophytodienoate reductase (EC:1.3.1.42), Jasmonic acid (JA) biosynthesi
Os08g0460000	HORVU.MOREX.r3.7HG0665050	Germin-like protein
Os08g0474100	HORVU.MOREX.r3.5HG0486680	Hypothetical conserved gene
Os08g0475500	HORVU.MOREX.r3.3HG0249490	DNA-directed RNA polymerase II subunit RPB1-like protein
Os08g0500100	HORVU.MOREX.r3.7HG0678290	Similar to Peroxisomal targeting signal 1 receptor short form
Os08g0509600	HORVU.MOREX.r3.7HG0679980	Squamosa promter-binding-like transcription activator, Regulation of branching in panicles and vegetative shoots, Semidominant regulator of plant architectur
Os08g0521600	HORVU.MOREX.r3.7HG0681130	Ethylene-responsive transcription factor
Os08g0535200	HORVU.MOREX.r3.7HG0684580	Similar to MtN3-like protein
Os08g0537800	HORVU.MOREX.r3.7HG0685210	Ubiquitin thioesterase
Os08g0557700		Histidine phosphotransfer protein, Cytokinin signaling and stress respons
Os08g0559300		SPINDLY gene
Os09g0114500	HORVU.MOREX.r3.5HG0468240	Kinesin-4 protein with transcription regulation activity, Cell cycle and wall modification, Cell elongation by regulating GA biosynthesis pathwa
Os09g0247700		enormous protein
Os09g0267600	HORVU.MOREX.r3.5HG0470650	Vacuolar sorting-associated protein 32-like protein
Os09g0363900	HORVU.MOREX.r3.5HG0475790	Putative omega-alcohol dehydrogenase, Biosynthesis of long-chain fatty acids, Organ separation, Shoot developmen
Os09g0369400	HORVU.MOREX.r3.5HG0476550	Trehalose 6-phosphate phosphatase
Os09g0395300	HORVU.MOREX.r3.5HG0478780	GARP DNA-binding protien, Leaf polarity modelin
Os09g0409950		transcription initiation factor TFIID subunit 2
Os09g0410125	HORVU.MOREX.r3.5HG0479690	Transcription initiation factor TFIID subunit 2
Os09g0410300	HORVU.MOREX.r3.3HG0240800	Transcription initiation factor TFIID subunit 2
Os09g0410500	HORVU.MOREX.r3.5HG0479720	TCP family transcription factor, Regulation of palea development, Control of floral zygomorph
Os09g0422500	HORVU.MOREX.r3.5HG0482670	Cellulose synthase A catalytic subunit 9, Cell wall biosynthesis and plant growt
Os09g0441900		Unknown phosphatidylethanolamine-binding protein (PEBP) like domain protein, 426-amino-acid protein, homologous to the keratin-associated protein (KAP) 5-4 family, Panicle architecture, Panicle erectnes
Os09g0456200	HORVU.MOREX.r3.5HG0486380	BZIP transcription factor
Os09g0459200	HORVU.MOREX.r3.5HG0486680	Unknown product, Brassinosteroid signaling, Control of organ lengt
Os09g0466400	HORVU.MOREX.r3.5HG0487750	Zinc-finger homeodomain protein 1
Os09g0470500	HORVU.MOREX.r3.5HG0488170	Homeobox protein, putative
Os09g0510500	HORVU.MOREX.r3.5HG0495090	basic helix-loop-helix (bHLH) DNA-binding superfamily protein
Os09g0529700	HORVU.MOREX.r3.5HG0498170	Vacuolar protein sorting-associated protein
Os09g0546100	HORVU.MOREX.r3.5HG0502120	SAUR-like auxin-responsive protein family
Os09g0553200	HORVU.MOREX.r3.5HG0504200	UDPase, Pollen mother cell (PMC) meiosis, Pollen developmen
Os09g0567400	HORVU.MOREX.r3.4HG0332580	Histidine phosphotransfer protein, Cytokinin signaling and stress respons
Os10g0324900	HORVU.MOREX.r3.7HG0712810	Homolog of Arabidopsis LHP
Os10g0403000		Cytochrome P450 protein, CYP78A11, Regulation of leaf initiation rate and vegetative-reproductive phase chang
Os10g0403800		bHLH family protein
Os10g0404300		basic helix-loop-helix (bHLH) transcriptional factor subfamily 16
Os10g0419500	HORVU.MOREX.r3.1HG0083970	1,2-dihydroxy-3-keto-5-methylthiopentene dioxygenase
Os10g0444700	HORVU.MOREX.r3.5HG0529600	Phosphate transporter, Pi homeostasi
Os10g0467800	HORVU.MOREX.r3.1HG0041280	Secondary wall-specific cellulose synthase, Secondary cell wall formatio
Os10g0486600	HORVU.MOREX.r3.1HG0078320	Thioredoxin
Os10g0496900	HORVU.MOREX.r3.1HG0047060	Similar to Protochlorophyllide reductase B, chloroplastic
Os10g0497700		DROUGHT1
Os10g0516100	HORVU.MOREX.r3.6HG0616170	H subunit of glycine decarboxylase complex (GDC), Photorespiratio
Os10g0520700	HORVU.MOREX.r3.1HG0050860	HIT zinc finger family protein
Os10g0536100	HORVU.MOREX.r3.1HG0054220	MADS-box transcription factor
Os10g0555700	HORVU.MOREX.r3.1HG0056580	Beta-expansin
Os10g0561800		Homeobox-leucine zipper protein HOX1
Os10g0562700	HORVU.MOREX.r3.1HG0057780	bZIP transcription factor (DUF630 and DUF632)
Os10g0567400		Similar to Rieske
Os10g0571300	HORVU.MOREX.r3.1HG0052470	Kinase family protein
Os10g0575000	HORVU.MOREX.r3.1HG0053170	JAZ-interacting transcription factor, Positive regulator of jasmonate (JA) signaling pathway, Bacterial blight resistance, Spikelet developmen
Os11g0102100	HORVU.MOREX.r3.5HG0467090	WUS-type homenodomain protein, Leaf developmen
Os11g0168200	HORVU.MOREX.r3.4HG0349380	Ribosomal large subunit protein L3B, Regulation of leaf morphology and plant architectur
Os11g0210300	HORVU.MOREX.r3.5HG0428950	Alcohol dehydrogenase
Os11g0247300	HORVU.MOREX.r3.4HG0338800	Tubulin alpha chain
Os11g0258700	HORVU.MOREX.r3.4HG0392660	basic helix-loop-helix (bHLH) DNA-binding superfamily protein
Os11g0446000	HORVU.MOREX.r3.3HG0294930	Serine/Threonine-kinase WNK (WNK)-like protein
Os11g0551900	HORVU.MOREX.r3.4HG0368070	Growth-regulating factor
Os11g0572700	HORVU.MOREX.r3.1HG0016090	Carotenoid isomerase, Carotenoid biosynthesis, Root and coleoptile growt
Os11g0587000		beta-carotene isomerase, Strigolactones biosynthesi
Os11g0595400	HORVU.MOREX.r3.4HG0360540	Small secreted protein containing CLE domain, Regulation of meristem maintenanc
Os11g0615200		Growth Regulating Factor-Interacting Factor1
Os12g0101600	HORVU.MOREX.r3.5HG0467090	WUS-type homenodomain protein, Leaf developmen
Os12g0143800	HORVU.MOREX.r3.5HG0458920	Meiosis-specific DNA recombinase, Synaptonemal complex (SC) assembl
Os12g0151600		LITTLE ZIPPER family gene
Os12g0189500	HORVU.MOREX.r3.7HG0647150	Flavin-containing monooxygenase, putative
Os12g0268000		Similar to Cytochrome P450 71A1 (EC 1.14.-.-) (CYPLXXIA1) (ARP-2)
Os12g0270200	HORVU.MOREX.r3.7HG0666080	Pentatricopeptide repeat-DYW protein, RNA editing in mitochondri
Os12g0484900		growth regulating factor
Os12g0512000	HORVU.MOREX.r3.5HG0448170	Flavin-containing monooxygenase
Os12g0533500	HORVU.MOREX.r3.5HG0446560	Vernalization insensitive 3
Os12g0555600	HORVU.MOREX.r3.5HG0444030	Cellulose synthase-like protein, Cell wall biosynthesi
Os12g0601400	HORVU.MOREX.r3.5HG0433440	Similar to Auxin-responsive protein (Aux/IAA) (Fragment)
Os12g0614600	HORVU.MOREX.r3.5HG0427840	Serine/threonine protein kinase domain containing protein
